# Supplementary material for: A mcr-1-Carrying Conjugative IncX4 Plasmid in Colistin-Resistant Escherichia coli ST278 Strain Isolated From Dairy Cow Feces in Shanghai, China
Source: Front Microbiol. 2018 Nov 30;9:2833. doi: 10.3389/fmicb.2018.02833 (PMC6287198; doi:10.3389/fmicb.2018.02833)
Supplement: Supplementary file 2 [file Table_2.XLSX]

## Sheet: Sheet1
Table S2 A total of 245 unique sequence types (STs) of mcr-positive E. coli strains were summarized from previous literatures.
ST	adk	fumC	gyrB	icd	mdh	purA	recA	Major Clonal Complex	strain	mcrgenes	ISApl1	located in plasmid/chromosome	ESBLs	MDR phenotypic	Date of isolation	Isolation sources	Country	Original reference
1	4	2	2	4	4	4	4		11-01998	mcr-1	—	plasmid		—	2010	Pig	Germany	mcr-1 is borne by highly diverse Escherichia coli isolates since 2004 in foodproducing animals in Europe
2	5	3	2	6	5	5	4		TQ-E1	mcr-1	—	plasmid	blaTEM-199, blaCTX-M-55	MDR	2015	Dairy cow	Jiangshu,China	Characterization of NDM-5-positive extensively resistant Escherichia coli isolates from dairy cows
									TQ-E2	mcr-1	—	plasmid	blaTEM-199, blaCTX-M-55	MDR	2015	Dairy cow	Jiangshu,China	Characterization of NDM-5-positive extensively resistant Escherichia coli isolates from dairy cows
									DC90	mcr-1	—	plasmid	blaCTX-M	MDR	2012	Clinical	China	First report of multidrug-resistant Escherichia coli isolates coharboring mcr-1 and blaOXA−48 from clinical patients in China
5	7	6	5	9	9	8	2		31349	mcr-1	—	plasmid		—	2015-2016	Clinical	Switzerland	Intestinal colonisation with extended-spectrum cephalosporin- and colistin-resistant Enterobacteriaceae in HIV-positive individuals in Switzerland: molecular features and risk factors
10	10	11	4	8	8	8	2	CC10	CID6770	mcr-1	—	plasmid		—	2016	Clinical	Colombia	Genomic and Molecular Characterization of Clinical Isolates of Enterobacteriaceae Harboring mcr-1 in Colombia, 2002-2016
									CF 101	mcr-1	—	plasmid	blaCTX-M-2	—	2016	Chicken	South America	Chicken Meat as Reservoir of Colistin-Resistant Escherichia coli Carrying mcr-1 Genes in South America
									XX32078	mcr-1	—	plasmid		—	2008	Cattle	France	mcr-1 is borne by highly diverse Escherichia coli isolates since 2004 in foodproducing animals in Europe
									XX27675	mcr-1	—	plasmid		—	2008	Pig	France	mcr-1 is borne by highly diverse Escherichia coli isolates since 2004 in foodproducing animals in Europe
									XX22134	mcr-1	—	plasmid		—	2004	Cattle	France	mcr-1 is borne by highly diverse Escherichia coli isolates since 2005 in foodproducing animals in Europe
									13-00960	mcr-1	—	plasmid		—	2012	Pig	Italy	mcr-1 is borne by highly diverse Escherichia coli isolates since 2006 in foodproducing animals in Europe
									14-01533	mcr-1	—	plasmid		—	2014	Pig	France	mcr-1 is borne by highly diverse Escherichia coli isolates since 2007 in foodproducing animals in Europe
									11-01065	mcr-1	—	plasmid		—	2010	Pig	France	mcr-1 is borne by highly diverse Escherichia coli isolates since 2008 in foodproducing animals in Europe
									XX22578	mcr-1	—	plasmid		—	2004	Cattle	Italy	mcr-1 is borne by highly diverse Escherichia coli isolates since 2009 in foodproducing animals in Europe
									CG48C.A2	mcr-1	—	plasmid		—	2012-2013	—	Vietnam	Zoonotic Transmission of mcr-1 Colistin Resistance Gene from Small-Scale Poultry Farms, Vietnam
									PK102	mcr-1	—	plasmid		—	2016	Broilers	Pakistan	Discovery of a mcr-1-bearing plasmid in commensal colistin-resistant Escherichia coli from healthy broilers in Faisalabad, Pakistan
									FV15099	mcr-1,mcr-4.2	—	plasmid		MDR	2011	Pig	Spain	Co-occurrence of mcr-1, mcr-4 and mcr-5 genes in multidrug-resistant ST10 Enterotoxigenic and Shiga toxin-producing Escherichia coli in Spain
									FV9821	mcr-1,mcr-4.2	—	plasmid		MDR	2007	Pig	Spain	Co-occurrence of mcr-1, mcr-4 and mcr-5 genes in multidrug-resistant ST11 Enterotoxigenic and Shiga toxin-producing Escherichia coli in Spain
									FV15919	mcr-1.mcr-5	—	plasmid		MDR	2011	Pig	Spain	Co-occurrence of mcr-1, mcr-4 and mcr-5 genes in multidrug-resistant ST12 Enterotoxigenic and Shiga toxin-producing Escherichia coli in Spain
									FV 11305	mcr-5	—	plasmid		MDR	2008	Pig	Spain	Co-occurrence of mcr-1, mcr-4 and mcr-5 genes in multidrug-resistant ST13 Enterotoxigenic and Shiga toxin-producing Escherichia coli in Spain
									FV8010	mcr-1	—	plasmid		MDR	2006	Pig	Spain	Co-occurrence of mcr-1, mcr-4 and mcr-5 genes in multidrug-resistant ST14 Enterotoxigenic and Shiga toxin-producing Escherichia coli in Spain
									P4	mcr-1	—	plasmid		—	2015-2016	Pig	Shandong, China	A phage-like IncY plasmid carrying the mcr-1 gene in Escherichia coli from a pig farm in China
									LZ43	mcr-3	—	plasmid	blaTEM-1B	MDR	2015	Household, pig	Shandong,China	Occurrence of the mobile colistin resistance gene mcr-3 in Escherichia coli from household pigs in rural areas
									GD28、GD428、GD703	mcr-1	—	plasmid		—	2016	Swine	Guangzhou, China	Complex dissemination of the diversifed mcr-1-harbouring plasmids in Escherichia coli of different sequence types
									S-477-1	mcr-1	—	plasmid	blaTEM-1B	MDR	2011-2012	Boot swab	German	Environmental emission of multiresistant Escherichia coli carrying the colistin resistance gene mcr-1 from German swine farms
									S-488-1	mcr-1	—	plasmid	blaTEM-1B	MDR	2011-2012	Barn dog faeces	German	Environmental emission of multiresistant Escherichia coli carrying the colistin resistance gene mcr-1 from German swine farms
									ECdw2	mcr-1	—	plasmid	blaCTX-M-65	MDR	2015	Well water	China	Occurrence of blaKPC-2, blaCTX-M and mcr-1 in Enterobacteriaceae from Well Water in rural China
									—	mcr-1	—	plasmid	blaCTX-M-1	MDR	2010	Seawater	Norway	First environmental sample containing plasmid-mediated colistin-resistant ESBL-producing Escherichia coli detected in Norway
									204965	mcr-1	—	plasmid	blaTEM-154	MDR	2016	Clinical	Austria	Detection of the mcr-1 gene in a multidrug-resistant Escherichia coli isolate from an Austrian patient
									EC62	mcr-1	—	plasmid	blaCTX-M-15	MDR	2015	Clinical	Italy	Emergence of the colistin resistance mcr-1 determinant in commensal Escherichia coli from residents of long-term-care facilities in Italy
									SYSU0059	mcr-1	—	plasmid		—	—	Clinical	China	High rates of human fecal carriage of mcr-1-positive multi-drug resistant Enterobacteriaceae isolates emerge in China in association with successful plasmid families
									PF 65	mcr-1	—	plasmid		MDR	—	Chicken meat	Germany	Assessment of the occurrence of MCR producing Enterobacteriaceae in Swiss and imported poultry meat
									22134	mcr-1	—	plasmid	blaTEM-1B	MDR	2004	Cattle	Europe	Multidrug-Resistant Escherichia coli in Bovine Animals, Europe
									HJCL-1,ER-1	mcr-1	—	plasmid		—	2016	Water	Hangzhou, China	Occurrence of Plasmid- and Chromosome-encoded mcr-1 in Water-borne Enterobacteriaceae in China
									HJCL4	mcr-1	—	plasmid		MDR	2016	Water	Hangzhou, China	Occurrence of Plasmid- and Chromosome-encoded mcr-1 in Water-borne Enterobacteriaceae in China
									04HAE30	mcr-1	—	plasmid	blaCTX-M-27	MDR	2014	Clinical	Beijing, China	Prevalence of mcr-1 in Escherichia coli and Klebsiella pneumoniae recovered from bloodstream infections in China: a multicentre longitudinal study
									HJCL-2	mcr-1	—	chromosome		—	2016	Water	Hangzhou, China	Occurrence of Plasmid- and Chromosome-encoded mcr-1 in Water-borne Enterobacteriaceae in China
									23COE28	mcr-1	—	plasmid		MDR	2014	Clinical	Fgansu, China	Prevalence of mcr-1 in Escherichia coli and Klebsiella pneumoniae recovered from bloodstream infections in China: a multicentre longitudinal study
									ZJ258,ZJ812,ZJ235,ZJ28,ZJ140	mcr-1	—	plasmid		—	2015	Clinical	Zhejiang, China	Prevalence, risk factors, outcomes, and molecular epidemiology of mcr-1-positive Enterobacteriaceae in patients and healthy adults from China: an epidemiological and clinical study
									GZ1,GZ2	mcr-1	—	plasmid	blaNDM-5	MDR	2015	Clinical	Guangzhou, China	Decreased Fitness and Virulence in ST10 Escherichia coli Harboring blaNDM-5 and mcr-1 against a ST4981 Strain with blaNDM-5
									P10,P16,B21,B12,B30	mcr-1	—	plasmid	blaTEM-1	MDR	2016	Pig	Portugal	High Rate of MCR-1–Producing Escherichia coli and Klebsiella pneumoniae among Pigs, Portugal
									R4287	mcr-4	—	plasmid		—	2015-2016	Pig	Spain	Novel plasmid-mediated colistin resistance mcr-4 gene in Salmonella and Escherichia coli, Italy 2013, Spain and Belgium, 2015 to 2016
									—	mcr-2	—	plasmid		—	2016	Porcine	Belgium	Identifcation of a novel plasmid-mediated colistinresistance gene, mcr-2, in Escherichia coli, Belgium, June 2016
									18-16	mcr-1	P	plasmid	CTX-M Gr.1	MDR	2013	Chicken	Shandong, China	Colistin Resistance Gene mcr-1 and Its Variant in Escherichia coli Isolates from Chickens in China
									8-37	mcr-1	P	plasmid	CTX-M Gr.9	MDR	2011	Chicken	Hubei, China	Colistin Resistance Gene mcr-1 and Its Variant in Escherichia coli Isolates from Chickens in China
									1-51	mcr-1	P	plasmid		MDR	2010	Chicken	Shandong, China	Colistin Resistance Gene mcr-1 and Its Variant in Escherichia coli Isolates from Chickens in China
									1-5	mcr-1	P	plasmid		MDR	2010	Chicken	Hubei, China	Colistin Resistance Gene mcr-1 and Its Variant in Escherichia coli Isolates from Chickens in China
									—	mcr-1	P	plasmid		—	2012	Broiler	—	Location of colistin resistance gene mcr-1 in Enterobacteriaceae from livestock and meat
									Af23	mcr-1	—	plasmid	blaTEM-1	MDR	2014	Clinical	Pretoria	Genetic features of MCR-1-producing colistin-resistant Escherichia coli isolates, South Africa
									CP17	mcr-1	—	plasmid	blaTEM-1, blaCTX-M-14	—	2016	Hospital sewage water	Beijing, China	Emergence of mcr-1 and carbapenemase genes in hospital sewage water in Beijing, China
									WF3-26	mcr-1	—	plasmid	blaCTXM9G	MDR	2015	Chicken	Shandong, China	A High Incidence of Escherichia coli Strains Co-harboring mcr-1 and blaNDM from Chickens
									R02	mcr-1	—	plasmid		—	2011	Chicken	Chongqing, China	Rapid rise of the ESBL and mcr-1 genes in Escherichia coli of chicken origin in China, 2008–2014
									R24	mcr-1	—	plasmid		—	2011	Chicken	Sichuan, China	Rapid rise of the ESBL and mcr-1 genes in Escherichia coli of chicken origin in China, 2008–2014
									R46	mcr-1	—	plasmid		—	2010	Chicken	Shanghai, China	Rapid rise of the ESBL and mcr-1 genes in Escherichia coli of chicken origin in China, 2008–2014
									728	mcr-1	P	chromosome		—	2015	Chicken	Shandong, China	Genetic basis of chromosomally-encoded mcr-1 gene
									33941	mcr-3.2	—	plasmid	blaCTX-M-55	—	2015	Cattle	France	Epidemic spread of Escherichia coli ST744 isolates carrying mcr-3 and blaCTX-M-55 in cattle in France
11	12	12	8	12	15	2	2		28HAK10	mcr-1	—	plasmid	blaCTX-M-55	MDR	2014	Clinical	FuJian, China	Prevalence of mcr-1 in Escherichia coli and Klebsiella pneumoniae recovered from bloodstream infections in China: a multicentre longitudinal study
19	15	16	10	15	18	12	11		BB1290	mcr-1	—	plasmid	blaCTX-M-151	MDR	2015	Clinical	Venezuela	Coexistence of mcr-1 and blaNDM-1 in Escherichia coli from Venezuela
20	6	4	3	18	7	7	6		15-00947	mcr-1	—	plasmid		—	2014	Pig	Italy	mcr-1 is borne by highly diverse Escherichia coli isolates since 2004 in foodproducing animals in Europe
									GD75,GD104,GD125	mcr-1	—	plasmid		—	2016	Swine	Guangzhou, China	Complex dissemination of the diversifed mcr-1-harbouring plasmids in Escherichia coli of different sequence types
23	6	4	12	1	20	13	7	CC23	B9	mcr-1	—	plasmid	blaTEM-1	MDR	2016	Pig	Portugal	High Rate of MCR-1–Producing Escherichia coli and Klebsiella pneumoniae among Pigs, Portugal
29	6	4	12	16	9	7	7		R26,R95	mcr-1	—	plasmid		—	2013	Chicken	Shanghai,China	Rapid rise of the ESBL and mcr-1 genes in Escherichia coli of chicken origin in China, 2008–2014
									R37	mcr-1	—	plasmid		—	2010	Chicken	Guangzhou,China	Rapid rise of the ESBL and mcr-1 genes in Escherichia coli of chicken origin in China, 2008–2014
34	10	11	4	1	8	8	2	CC10	S-189-1	mcr-1	—	plasmid		—	2011-2012	Pig	German	Retrospective survey of mcr-1 and mcr-2 in German pig-fattening farms,2011–2012
									P6,P7	mcr-1	—	plasmid		—	2015-2016	Pig	Shandong,China	A phage-like IncY plasmid carrying the mcr-1 gene in Escherichia coli from a pig farm in China
									EC58	mcr-1	—	plasmid		—	2016	Clinical	Hangzhou, China	Colistin resistance gene mcr-1 in gut flora of children
37	21	22	20	6	5	17	18		6770	mcr-1	—	plasmid		—	2013	Clinical	Colombia	Genomic and Molecular Characterization of Clinical Isolates of Enterobacteriaceae Harboring mcr-1 in Colombia, 2002-2016
38	4	26	2	25	5	5	19		M17	mcr-1	P	plasmid		MDR	2015	Chicken	Taiwan,China	Genomic and Molecular Characterization of Clinical Isolates of Enterobacteriaceae Harboring mcr-1 in Colombia, 2002-2016
									M11	mcr-1	N	plasmid		MDR	2015	Chicken	Taiwan, China	Genomic and Molecular Characterization of Clinical Isolates of Enterobacteriaceae Harboring mcr-1 in Colombia, 2002-2016
									GB135	mcr-1	—	plasmid	blaTEM-1	MDR	2016	Clinical	Guangzhou, China	Co-production of MCR-1 and NDM-1 by colistin-resistant Escherichia coli isolated from a healthy individual
									P37	mcr-1	—	Plasmid	blaTEM-1	MDR	2016	Pig	Portugal	High Rate of MCR-1–Producing Escherichia coli and Klebsiella pneumoniae among Pigs, Portugal
40	6	4	5	26	20	8	14		E15004	mcr-1	—	plasmid		—	—	Clinical	—	Genomic insights into the ESBL and MCR-1-producing ST648 Escherichia coli with multi-drug resistance
43	24	11	4	8	8	8	2	CC10	ER-2	mcr-1	—	plasmid	blaCTX-M-15	MDR	2016	Water sources	Hangzhou, China	Occurrence of Plasmid- and Chromosome-encoded mcr-1 in Water-borne Enterobacteriaceae in China
44	10	11	4	8	8	8	7	CC10	DC2562	mcr-1	—	plasmid	blaCTX-M	MDR	2016	Clinical	China	First report of multidrug-resistant Escherichia coli isolates coharboring mcr-1 and blaOXA−48 from clinical patients in China
									04HAE12	mcr-1	—	plasmid	blaCTX-M-15	MDR	2014	Clinical	Beijing, China	Prevalence of mcr-1 in Escherichia coli and Klebsiella pneumoniae recovered from bloodstream infections in China: a multicentre longitudinal study
46	8	7	1	8	8	8	6	CC46	SYSU0126	mcr-1	N	plasmid	blaCTX-M-55	—	—	Human feces	China	High rates of human fecal carriage of mcr-1-positive multi-drug resistant Enterobacteriaceae isolates emerge in China in association with successful plasmid families
									13HE13	mcr-1	—	plasmid		—	2013	Clinical	Guangzhou,China	Molecular epidemiology of colistin-resistant Enterobacteriaceae in inpatients and avian from China: high prevalence of mcr-negative Klebsiella pneumoniae
									R12,R35,R40,R56	mcr-1	—	plasmid		—	2012	Chicken	Shanghai, China	Rapid rise of the ESBL and mcr-1 genes in Escherichia coli of chicken origin in China, 2008–2014
									R13,R19,R53	mcr-1	—	plasmid		—	2013	Chicken	Shanghai, China	Rapid rise of the ESBL and mcr-1 genes in Escherichia coli of chicken origin in China, 2008–2014
									R64	mcr-1	—	plasmid		—	2010	Chicken	Shanghai, China	Rapid rise of the ESBL and mcr-1 genes in Escherichia coli of chicken origin in China, 2008–2014
48	6	11	4	8	8	8	2	CC48	CF 1.2	mcr-1	—	plasmid	blaCTX-M-2	MDR	2016	Chicken	South America	Chicken Meat as Reservoir of Colistin-Resistant Escherichia coli Carrying mcr-1 Genes in South America
									MT56C.G2	mcr-1	—	plasmid		—	2012-2013	—	Vietnam	Zoonotic Transmission of mcr-1 Colistin Resistance Gene from Small-Scale Poultry Farms, Vietnam
									P1	mcr-1	—	plasmid		—	2015-2016	Pig	Shandong,China	A phage-like IncY plasmid carrying the mcr-1 gene in Escherichia coli from a pig farm in China
									ECcz1	mcr-1	—	plasmid	blaCTX-M-14	MDR	2015	Well water	China	Occurrence of blaKPC-2, blaCTX-M and mcr-1 in Enterobacteriaceae from Well Water in rural China
									ERR1399396	mcr-1	N	plasmid		—	—	Chicken meat	Denmark	High rates of human fecal carriage of mcr-1-positive multi-drug resistant Enterobacteriaceae isolates emerge in China in association with successful plasmid families
									SYSU0096	mcr-1	P	plasmid		—	—	Clinical	China	High rates of human fecal carriage of mcr-1-positive multi-drug resistant Enterobacteriaceae isolates emerge in China in association with successful plasmid families
									—	mcr-1	—	plasmid	blaTEM-1B	MDR	2016	Scampi (imported food )	Bangladesh	Imported food and feed as contributors to the introduction of plasmid-mediated colistin-resistant Enterobacteriaceae to a ‘low prevalence’ country
									ECMY3	mcr-1	—	plasmid		MDR	2015	Swine	China	Various sequence types of Escherichia coli co-harboring blaNDM-5 and mcr-1 genes from a commercial swine farm in China
									6HS20E	mcr-1	—	plasmid		MDR	2016	Lettuce	China	Emergence of mcr-1 in Raoultella ornithinolytica and Escherichia coli from retail vegetables, China
									ZJ5,ZJ7,ZJ10,ZJ29,ZJ1340	mcr-1	—	plasmid		—	2015	Clinical	China	Prevalence, risk factors, outcomes, and molecular epidemiology of mcr-1-positive Enterobacteriaceae in patients and healthy adults from China: an epidemiological and clinical study
									13HE16	mcr-1	—	plasmid		—	2013	Clinical	Jinan, China	Molecular epidemiology of colistin-resistant Enterobacteriaceae in inpatients and avian from China: high prevalence of mcr-negative Klebsiella pneumoniae
									ColR598	mcr-1	—	plasmid		MDR	2016	Clinical	Switzerland	Key features of mcr-1-bearing plasmids from Escherichia coli isolated from humans and food
									8-63	mcr-1	—	plasmid		MDR	2011	Chicken	Sichuan,China	Colistin Resistance Gene mcr-1 and Its Variant in Escherichia coli Isolates from Chickens in China
									1-49	mcr-1	—	plasmid		MDR	2012	Chicken	Henan,China	Colistin Resistance Gene mcr-1 and Its Variant in Escherichia coli Isolates from Chickens in China
									935	mcr-1	—	plasmid		MDR	2015	Chicken	Sichuan,China	Colistin Resistance Gene mcr-1 and Its Variant in Escherichia coli Isolates from Chickens in China
									1-11.10	mcr-1	—	plasmid		MDR	2012	Chicken	Hubei,China	Colistin Resistance Gene mcr-1 and Its Variant in Escherichia coli Isolates from Chickens in China
									1-43,1-29,1-19	mcr-1	—	plasmid		MDR	2010	Chicken	Sichuan,China	Colistin Resistance Gene mcr-1 and Its Variant in Escherichia coli Isolates from Chickens in China
									R4	mcr-1	—	plasmid		—	2011	Chicken	Chongqing, China	Rapid rise of the ESBL and mcr-1 genes in Escherichia coli of chicken origin in China, 2008–2014
50	26	7	4	1	8	8	6		CT67C.C2	mcr-1	—	plasmid		—	2012-2013	—	Vietnam	Zoonotic Transmission of mcr-1 Colistin Resistance Gene from Small-Scale Poultry Farms, Vietnam
54	6	30	5	1	24	8	21		ECMY14	mcr-1	—	plasmid		MDR	2015	Swine	China	Various sequence types of Escherichia coli co-harboring blaNDM-5 and mcr-1 genes from a commercial swine farm in China
57	6	31	5	28	1	1	2		S-330-1	mcr-1	—	plasmid		MDR	2011-2012	Pig	German	Retrospective survey of mcr-1 and mcr-2 in German pig-fattening farms,2011–2012
									SYSU0018	mcr-1	P	plasmid	blaCTX-M-14、blaCTX-M-55	—	—	Clinical	China	High rates of human fecal carriage of mcr-1-positive multi-drug resistant Enterobacteriaceae isolates emerge in China in association with successful plasmid families
									GD17	mcr-1	—	plasmid		—	2015	Clinical	Guangdong, China	Prevalence, risk factors, outcomes, and molecular epidemiology of mcr-1-positive Enterobacteriaceae in patients and healthy adults from China: an epidemiological and clinical study
									—	mcr-1	N	plasmid		—	2010	Veal calf	—	Location of colistin resistance gene mcr-1 in Enterobacteriaceae from livestock and meat
									—	mcr-1	P	chromosome		—	2010-2011	Veal calf	—	Location of colistin resistance gene mcr-1 in Enterobacteriaceae from livestock and meat
									Af40	mcr-1	—	plasmid	blaCTX-M-55	MDR	2015	Clinical	Johannesburg	Genetic features of MCR-1-producing colistin-resistant Escherichia coli isolates, South Africa
58	6	4	4	16	24	8	14	CC155	—	mcr-1	—	plasmid	blaCTX-M-14	MDR	2012	Clinical	California
									SYSU0004	mcr-1	N	plasmid		—	—	Clinical	China	High rates of human fecal carriage of mcr-1-positive multi-drug resistant Enterobacteriaceae isolates emerge in China in association with successful plasmid families
									PF52	mcr-1	—	plasmid		MDR	—	Turkey meat	Germany	Assessment of the occurrence of MCR producing Enterobacteriaceae in Swiss and imported poultry meat
									11-1896	mcr-1	—	plasmid	blaCTX-M-1, blaTEM-1B	MDR	2010	Cattle	Europe	Multidrug-Resistant Escherichia coli in Bovine Animals, Europe
									27HAE25	mcr-1	—	plasmid	blaCTX-M-55	MDR	2014	Clinical	China	Prevalence of mcr-1 in Escherichia coli and Klebsiella pneumoniae recovered from bloodstream infections in China: a multicentre longitudinal study
									ZJ378,ZJ20,ZJ1334	mcr-1	—	plasmid		—	2015	Clinical	China	Prevalence, risk factors, outcomes, and molecular epidemiology of mcr-1-positive Enterobacteriaceae in patients and healthy adults from China: an epidemiological and clinical study
									16-32	mcr-1	N	plasmid		MDR	2014	Chicken	Sichuan, China	Colistin Resistance Gene mcr-1 and Its Variant in Escherichia coli Isolates from Chickens in China
68	33	26	2	31	5	16	19		SA26	mcr-1	—	plasmid	blaCTX-M-64	MDR	2012	Clinical	Kingdom of Saudi Arabia	Plasmid-mediated colistin resistance in Escherichia coli from the Arabian Peninsula
69	21	35	27	6	5	5	4		6BF21eCTX	mcr-1	—	plasmid	blaCTX-M-14	MDR	2016	Tomato (retail)	China	Emergence of mcr-1 in Raoultella ornithinolytica and Escherichia coli from retail vegetables, China
									18HAE25	mcr-1	—	plasmid	blaCTX-M-65	MDR	2014	Clinical	Jiangxi, China	Prevalence of mcr-1 in Escherichia coli and Klebsiella pneumoniae recovered from bloodstream infections in China: a multicentre longitudinal study
74	36	24	9	13	17	5	25		CF341	mcr-1	—	plasmid		—	—	Chicken Meat	Brazil	Draft Genome Sequences of ColistinResistant MCR-1-Producing Escherichia coli ST1850 and ST74 Strains Isolated from Commercial Chicken Meat
77	6	7	5	1	8	18	27	CC206	2-15	mcr-1	P	plasmid		MDR	2011	Chicken	Sichuan,China	Colistin Resistance Gene mcr-1 and Its Variant in Escherichia coli Isolates from Chickens in China
80	13	24	19	14	23	1	10		6T1	mcr-1	—	plasmid		—	—	Travellers	Dutch	Detection of the plasmid-mediated colistin-resistance gene mcr-1 in faecal metagenomes of Dutch travellers
88	6	4	12	1	20	12	7	CC23	14-00305	mcr-1	—	plasmid		—	2013	Cattle	Belgium	mcr-1 is borne by highly diverse Escherichia coli isolates since 2004 in foodproducing animals in Europe
									EC61-2	mcr-1	—	plasmid	blaCTX-M-15	MDR	2015	Clinical	Italy	Emergence of the colistin resistance mcr-1 determinant in commensal Escherichia coli from residents of long-term-care facilities in Italy
									13AE31	mcr-1	—	plasmid		—	2013	Healthy chicken anal swab	Jinan,China	Molecular epidemiology of colistin-resistant Enterobacteriaceae in inpatients and avian from China: high prevalence of mcr-negative Klebsiella pneumoniae
									22-17	mcr-1	N	plasmid	CTX-M Gr.1	MDR	2012	Chicken	Sichuan,China	Colistin Resistance Gene mcr-1 and Its Variant in Escherichia coli Isolates from Chickens in China
									19-29	mcr-1	P	plasmid	CTX-M Gr.1	MDR	2010	Chicken	Sichuan,China	Colistin Resistance Gene mcr-1 and Its Variant in Escherichia coli Isolates from Chickens in China
									19-10	mcr-1	P	plasmid	CTX-M Gr.1	MDR	2011	Chicken	Sichuan,China	Colistin Resistance Gene mcr-1 and Its Variant in Escherichia coli Isolates from Chickens in China
									CQ09	mcr-1	—	plasmid		MDR	—	Pig	China	Characterisation of multidrug-resistant Shiga toxin-producing Escherichia coli cultured from pigs in China: co-occurrence of extended-spectrum β-lactamase- and mcr-1-encoding genes on plasmids
90	6	4	12	1	20	8	7	CC23	ECMY4b	mcr-1	—	plasmid		MDR	2015	Swine	China	Various sequence types of Escherichia coli co-harboring blaNDM-5 and mcr-1 genes from a commercial swine farm in China
									ZJ487,ZJ346	mcr-1	—	plasmid		—	2015	Clinical	Zhejiang,China	Prevalence, risk factors, outcomes, and molecular epidemiology of mcr-1-positive Enterobacteriaceae in patients and healthy adults from China: an epidemiological and clinical study
93	6	11	4	10	7	8	6		MT31F.G1	mcr-1	—	plasmid		—	2012-2013	—	Vietnam	Zoonotic Transmission of mcr-1 Colistin Resistance Gene from Small-Scale Poultry Farms, Vietnam
									GD811	mcr-1	—	plasmid		—	2016	Swine	Guangzhou, China	Complex dissemination of the diversifed mcr-1-harbouring plasmids in Escherichia coli of different sequence types
									JIE3685	mcr-1	—	plasmid		—	2011	Clinical	Australia	Locally Acquired mcr-1 in Escherichia coli, Australia, 2011 and 2013
									R59	mcr-1	—	plasmid		—	2012	Chicken	Guangzhou,China	Rapid rise of the ESBL and mcr-1 genes in Escherichia coli of chicken origin in China, 2008–2014
									R61	mcr-1	—	plasmid		—	2013	Chicken	Shandong,China	Rapid rise of the ESBL and mcr-1 genes in Escherichia coli of chicken origin in China, 2008–2014
95	37	38	19	37	17	11	26		SYSU0024	mcr-1	—	plasmid	blaCTX-M-55	—	—	Human feces	China	High rates of human fecal carriage of mcr-1-positive multi-drug resistant Enterobacteriaceae isolates emerge in China in association with successful plasmid families
									ZI3920,ZJ48,ZJ49,ZJ650	mcr-1	—	plasmid		—	2015	Clinical	Zhejiang,China	Prevalence, risk factors, outcomes, and molecular epidemiology of mcr-1-positive Enterobacteriaceae in patients and healthy adults from China: an epidemiological and clinical study
98	10	11	4	39	8	8	2	CC10	—	mcr-1	—	plasmid		—	—	—	—	Global phylogenetic analysis of Escherichia coli and plasmids carrying the mcr-1 gene indicates bacterial diversity but plasmid restriction
100	10	27	5	10	12	9	2	CC1114	XX30579	mcr-1	—	plasmid		—	2007	Pig	France	mcr-1 is borne by highly diverse Escherichia coli isolates since 2004 in foodproducing animals in Europe
									XX34252	mcr-1	—	plasmid		—	2008	Pig	Italy	mcr-1 is borne by highly diverse Escherichia coli isolates since 2004 in foodproducing animals in Europe
									XX32661	mcr-1	—	plasmid		—	2008	pig	France	mcr-1 is borne by highly diverse Escherichia coli isolates since 2004 in foodproducing animals in Europe
									13-01570	mcr-1	—	plasmid		—	2013	pig	France	mcr-1 is borne by highly diverse Escherichia coli isolates since 2004 in foodproducing animals in Europe
101	43	41	15	18	11	7	6	CC101	RA432.16	mcr-1	—	chromosome		—	2016	Clinical	Colombia	Genomic and Molecular Characterization of Clinical Isolates of Enterobacteriaceae Harboring mcr-1 in Colombia, 2002-2016
									M01	mcr-1	P	plasmid		MDR	2012	Beef	Taiwan,China	Colistin resistance gene mcr-1 in Escherichia coli isolates from humans and retail meats, Taiwan
									RA381.16	mcr-1	—	chromosome		—	2016	Clinical	Colombia	Genomic and Molecular Characterization of Clinical Isolates of Enterobacteriaceae Harboring mcr-1 in Colombia, 2002-2016
									XX-31768	mcr-1	—	plasmid		—	2007	Pig	Italy	mcr-1 is borne by highly diverse Escherichia coli isolates since 2004 in foodproducing animals in Europe
									12-02047	mcr-1	—	plasmid		—	2012	Pig	France	mcr-1 is borne by highly diverse Escherichia coli isolates since 2004 in foodproducing animals in Europe
									SYSU0117	mcr-1	P	plasmid	blaCTX-M-55	—	—	Clinical	China	High rates of human fecal carriage of mcr-1-positive multi-drug resistant Enterobacteriaceae isolates emerge in China in association with successful plasmid families
									ICBEC72H	mcr-1	P	plasmid		—	2016	Clinical	Brazil	First Report of the Globally Disseminated IncX4 Plasmid Carrying the mcr-1 Gene in a Colistin-Resistant Escherichia coli ST101 isolated from a Human Infection in Brazil
									wb6	mcr-1	P	plasmid	blaCTX-M-2	MDR	2012	Kelp gulls	Argentina	The colistin resistance mcr-1 gene is going wild
									JHGC-1	mcr-1	—	plasmid		—	2016	Water sources	Hangzhou, China	Occurrence of Plasmid- and Chromosome-encoded mcr-1 in Water-borne Enterobacteriaceae in China
									HJCL-3	mcr-1	—	plasmid		—	2016	Water sources	Hangzhou, China	Occurrence of Plasmid- and Chromosome-encoded mcr-1 in Water-borne Enterobacteriaceae in China
									EC74	mcr-1	—	plasmid		—	2016	Clinical	Hangzhou, China	Colistin resistance gene mcr-1 in gut flora of children
									ZJ338,ZJ878,ZJ116	mcr-1	—	plasmid		—	2015	Clinical	Zhejiang, China	Prevalence, risk factors, outcomes, and molecular epidemiology of mcr-1-positive Enterobacteriaceae in patients and healthy adults from China: an epidemiological and clinical study
									GD26,GD27	mcr-1	—	plasmid		—	2015	Clinical	Guangdong, China	Prevalence, risk factors, outcomes, and molecular epidemiology of mcr-1-positive Enterobacteriaceae in patients and healthy adults from China: an epidemiological and clinical study
									P13,P8	mcr-1	—	plasmid	blaCTX-M-2, blaTEM-1	MDR	2016	Pig	Portugal	High Rate of MCR-1–Producing Escherichia coli and Klebsiella pneumoniae among Pigs, Portugal
									13-4	mcr-1	P	plasmid		—	2012	Chicken	Tianjin, China	Colistin Resistance Gene mcr-1 and Its Variant in Escherichia coli Isolates from Chickens in China
									Af45	mcr-1	—	plasmid		—	2015	Clinical	Johannesburg	Genetic features of MCR-1-producing colistin-resistant Escherichia coli isolates, South Africa
									CY28	mcr-1	—	plasmid		—	2016	Hospital sewage water	Beijing, China	Emergence of mcr-1 and carbapenemase genes in hospital sewage water in Beijing, China
									WF5-38	mcr-1	—	plasmid		—	2015	Chicken	Shandong,China	A High Incidence of Escherichia coli Strains Co-harboring mcr-1 and blaNDM from Chickens
									R14	mcr-1	—	plasmid		—	2014	Chicken	Sichuan, China	Rapid rise of the ESBL and mcr-1 genes in Escherichia coli of chicken origin in China, 2008–2014
									R28	mcr-1	—	plasmid		—	2011	Chicken	Guangzhou,China	Rapid rise of the ESBL and mcr-1 genes in Escherichia coli of chicken origin in China, 2008–2014
									R41	mcr-1	—	plasmid		—	2012	Chicken	Sichuan,China	Rapid rise of the ESBL and mcr-1 genes in Escherichia coli of chicken origin in China, 2008–2014
115	4	26	39	25	5	31	19		ZJ675	mcr-1	—	plasmid		—	2013	Clinical	Zhejiang,China	Prevalence, risk factors, outcomes, and molecular epidemiology of mcr-1-positive Enterobacteriaceae in patients and healthy adults from China: an epidemiological and clinical study
117	20	45	41	43	5	32	2		T58	mcr-1	—	plasmid		MDR	2014	Clinical	Taiwan,China	Colistin resistance gene mcr-1 in Escherichia coli isolates from humans and retail meats, Taiwan
									M04	mcr-1	—	plasmid		MDR	2013	Chicken	Taiwan,China	Colistin resistance gene mcr-1 in Escherichia coli isolates from humans and retail meats, Taiwan
									T48	mcr-1	—	plasmid		MDR	2014	Clinical	Taiwan,China	Colistin resistance gene mcr-1 in Escherichia coli isolates from humans and retail meats, Taiwan
									M12	mcr-1	—	plasmid		MDR	2015	Chicken	Taiwan,China	Colistin resistance gene mcr-1 in Escherichia coli isolates from humans and retail meats, Taiwan
									T23	mcr-1	—	plasmid		MDR	2012	Clinical	Taiwan,China	Colistin resistance gene mcr-1 in Escherichia coli isolates from humans and retail meats, Taiwan
									ZE722	mcr-1	—	plasmid	blaCTX-M-199	MDR	2015-2016	Clinical	Zhejiang, China	enetic and functional characterization of blaCTX-M-199, a novel tazobactam and sulbactam resistance-encoding gene located in a conjugative mcr-1-bearing IncI2 plasmid
									KP1749	mcr-1	—	plasmid	blaSHV-12, blaTEM-1B	MDR	2015	Clinical	New York City(US)	Detection of mcr-1-carrying Escherichia coli causing bloodstream infection in a New York City hospital: avian origins, human concerns?
									IHIT27704	mcr-1	—	plasmid	blaCTX-M-55	MDR	2013	Grass lizards	Asia	Imported reptiles as a risk factor for the global distribution of Escherichia coli harbouring the colistin resistance gene mcr-1
									EC57,EC59,EC64,EC67	mcr-1	—	plasmid	blaCTX-M-55, blaTEM-1	MDR	2016	Clinical (children)	Hangzhou,China	Colistin resistance gene mcr-1 in gut flora of children
									EC61,EC66	mcr-1	—	plasmid	blaCTX-M-15, blaTEM-1	MDR	2016	Clinical (children)	Hangzhou,China	Colistin resistance gene mcr-1 in gut flora of children
									20C0E13	mcr-1	—	plasmid	blaCTX-M-55	MDR	2014	Clinical	Liaoning,China	Prevalence of mcr-1 in Escherichia coli and Klebsiella pneumoniae recovered from bloodstream infections in China: a multicentre longitudinal study
									23HAE43	mcr-1	—	plasmid	blaCTX-M-55	MDR	2014	Clinical	Gansu,China	Prevalence of mcr-1 in Escherichia coli and Klebsiella pneumoniae recovered from bloodstream infections in China: a multicentre longitudinal study
									13HE12	mcr-1	—	plasmid		—	2013	Clinical	Shanghai,China	Molecular epidemiology of colistin-resistant Enterobacteriaceae in inpatients and avian from China: high prevalence of mcr-negative Klebsiella pneumoniae
									13AE24	mcr-1	—	plasmid		—	2013	Chicken	Jinan,China	Molecular epidemiology of colistin-resistant Enterobacteriaceae in inpatients and avian from China: high prevalence of mcr-negative Klebsiella pneumoniae
									EC5	mcr-1	—	plasmid	blaTEM-1B,blaCTX-M-55	—	2013	Chicken liver	Malaysia	Emergence of mcr-1-mediated colistin resistance in Escherichia coli in Malaysia
									14M009386,14M009387	mcr-1	—	plasmid	blaSHV-12	MDR	2014	Chicken meat	Netherlands	Presence of mcr-1-positive Enterobacteriaceae in retail chicken meat but not in humans in the Netherlands since 2009
									ColR644SK1	mcr-1	—	plasmid		MDR	2016	Clinical	Switzerland	Key features of mcr-1-bearing plasmids from Escherichia coli isolated from humans and food
									14-3	mcr-1	—	plasmid		—	2012	Chicken	Shandong,China	Colistin Resistance Gene mcr-1 and Its Variant in Escherichia coli Isolates from Chickens in China
									WF5-5	mcr-1	—	plasmid	blaCTXM1G.blaCTXM9G	MDR	2015	Chicken	Shandong,China	Colistin Resistance Gene mcr-1 and Its Variant in Escherichia coli Isolates from Chickens in China
131	53	40	47	13	36	28	29		T67	mcr-1	—	plasmid	blaSHV-12	MDR	2014	Clinical	Taiwan,China	Colistin Resistance Gene mcr-1 and Its Variant in Escherichia coli Isolates from Chickens in China
									—	mcr-1	N	plasmid	blaCMY-2	MDR	2016	Clinical	China	Detection of the high-risk clone ST131 of Escherichia coli carrying the colistin resistance gene mcr-1 and causing acute peritonitis
									ERR1399397	mcr-1	P	plasmid		—	—	Chicken meat	Denmark	High rates of human fecal carriage of mcr-1-positive multi-drug resistant Enterobacteriaceae isolates emerge in China in association with successful plasmid families
									SYSU0043	mcr-1	P	plasmid	blaCTX-M-14	—	—	Human feces	China	High rates of human fecal carriage of mcr-1-positive multi-drug resistant Enterobacteriaceae isolates emerge in China in association with successful plasmid families
									EC73	mcr-1	—	Plasmid	blaCTX-M-55, blaTEM-1	MDR	2016	Clinical(children)	Hangzhou,China	Colistin resistance gene mcr-1 in gut flora of children
									27COE19	mcr-1	—	plasmid	blaCTX-M-55	MDR	2014	Clinical	Yunnan,China	Prevalence of mcr-1 in Escherichia coli and Klebsiella pneumoniae recovered from bloodstream infections in China: a multicentre longitudinal study
									EC1002	mcr-1	—	plasmid	blaCTX-M-14, blaTEM-1	MDR	—	Clinical	Jining,China	Coexistence of MCR-1 and NDM-1 in Clinical Escherichia coli Isolates
									ZJ26,ZJ71	mcr-1	P	plasmid		—	2015	Clinical	Zhejiang, China	Prevalence, risk factors, outcomes, and molecular epidemiology of mcr-1-positive Enterobacteriaceae in patients and healthy adults from China: an epidemiological and clinical study
									GD41,GD42	mcr-1	—	plasmid		—	2015	Clinical	Guangdong, China	Prevalence, risk factors, outcomes, and molecular epidemiology of mcr-1-positive Enterobacteriaceae in patients and healthy adults from China: an epidemiological and clinical study
									13HE15	mcr-1	—	plasmid		—	2013	Clinical	Wuhan, China	Molecular epidemiology of colistin-resistant Enterobacteriaceae in inpatients and avian from China: high prevalence of mcr-negative Klebsiella pneumoniae
									EC2474	mcr-1	—	plasmid	NDM-5	—	—	Clinical	China	Complete genome sequencing and genomic characterization of two Escherichia coli strains co-producing MCR-1 and NDM-1 from bloodstream infection
									ABC149	mcr-1	—	plasmid	blaCTX-M-15	MDR	2013	Clinical	United Arab Emirates	Plasmid-mediated colistin resistance in Escherichia coli from the Arabian Peninsula
132	35	50	22	49	37	41	39		CF351	mcr-1	—	plasmid	blaCTX-M-2	MDR	2016	Chicken	South America	Chicken Meat as Reservoir of Colistin-Resistant Escherichia coli Carrying mcr-1 Genes in South America
									2	mcr-1	—	plasmid		—	2003-2016	Swine	United States	Prevalence of mcr-1 in US Food-Animal Cecal Contents
154	6	6	5	10	9	8	6		SYSU0135	mcr-1	P	plasmid	blaCTX-M-14	—	—	Human feces	—	High rates of human fecal carriage of mcr-1-positive multi-drug resistant Enterobacteriaceae isolates emerge in China in association with successful plasmid families
155	6	4	14	16	24	8	14	CC155	CG05C.C1,CG05C.C2	mcr-1	P	chromosome		—	—	Chicken feces	Vietnam	Zoonotic Transmission of mcr-1 Colistin Resistance Gene from Small-Scale Poultry Farms, Vietnam
									PK105	mcr-1	—	plasmid		—	2016	Broilers	Pakistan	Discovery of a mcr-1-bearing plasmid in commensal colistin-resistant Escherichia coli from healthy broilers in Faisalabad, Pakistan
									AZ20	mcr-3.5	—	plasmid	blaTEM-1B	MDR	2015	Households pig	Shandong,China	Occurrence of the mobile colistin resistance gene mcr-3 in Escherichia coli from household pigs in rural areas
									SYSU0115	mcr-1	P	plasmid		—	—	Human feces	China	High rates of human fecal carriage of mcr-1-positive multi-drug resistant Enterobacteriaceae isolates emerge in China in association with successful plasmid families
									13AE27	mcr-1	—	plasmid		—	2013	Chicken	Jinan, China	Molecular epidemiology of colistin-resistant Enterobacteriaceae in inpatients and avian from China: high prevalence of mcr-negative Klebsiella pneumoniae
									867	mcr-1	N	plasmid		MDR	2013	Chicken	Henan, China	Colistin Resistance Gene mcr-1 and Its Variant in Escherichia coli Isolates from Chickens in China
156	6	29	32	16	11	8	44		MT50C.C1	mcr-1	—	plasmid		—	2012-2013	—	Vietnam	Zoonotic Transmission of mcr-1 Colistin Resistance Gene from Small-Scale Poultry Farms, Vietnam
									ZE36	mcr-1	—	plasmid	blaCTX-M-199	MDR	2015-2016	Clinical	Zhengjia,China	enetic and functional characterization of blaCTX-M-199, a novel tazobactam and sulbactam resistance-encoding gene located in a conjugative mcr-1-bearing IncI2 plasmid
									SYSU0057	mcr-1	N	plasmid	blaCTX-M-14	—	—	Clinical	China	High rates of human fecal carriage of mcr-1-positive multi-drug resistant Enterobacteriaceae isolates emerge in China in association with successful plasmid families
									SYSU0040	mcr-1	P	plasmid	blaCTX-M-55	—	—	Clinical	China	High rates of human fecal carriage of mcr-1-positive multi-drug resistant Enterobacteriaceae isolates emerge in China in association with successful plasmid families
									PF11	mcr-1	—	plasmid		MDR	—	Chicken meat	Germany	Assessment of the occurrence of MCR producing Enterobacteriaceae in Swiss and imported poultry meat
									ECMY1	mcr-1	—	plasmid		MDR	2015	Swine	China	Various sequence types of Escherichia coli co-harboring blaNDM-5 and mcr-1 genes from a commercial swine farm in China
									TS62CTX	mcr-1	—	plasmid	blaCTX-M-55	MDR	2015	Lettuce(retail)	China	Emergence of mcr-1 in Raoultella ornithinolytica and Escherichia coli from retail vegetables, China
									NDM131	mcr-1	—	plasmid	blaCTX-M-55, blaTEM-1	MDR	2015	Muscovy Duck	China	Emergence of NDM-5 and MCR-1-Producing Escherichia coli Clone ST648 and ST156 from A Single Muscovy Duck (Cairina moschata)
									BJ10	mcr-1	P	chromosome		MDR	2015	Clinical	Beijing, China	Detection of mcr-1 colistin resistance gene in carbapenem-resistant Enterobacteriaceae (CRE) from different hospitals in China
									24COE26	mcr-1	—	plasmid		MDR	2014	Clinical	Hainan, China	Prevalence of mcr-1 in Escherichia coli and Klebsiella pneumoniae recovered from bloodstream infections in China: a multicentre longitudinal study
									ZJ53,ZJ33	mcr-1	—	plasmid		—	2015	Clinical	Zhejiang, China	Prevalence, risk factors, outcomes, and molecular epidemiology of mcr-1-positive Enterobacteriaceae in patients and healthy adults from China: an epidemiological and clinical study
									P3	mcr-1	—	plasmid	blaTEM-1	MDR	2016	Pig	Portugal	High Rate of MCR-1–Producing Escherichia coli and Klebsiella pneumoniae among Pigs, Portugal
									WF3-13	mcr-1	—	plasmid	blaCTXM9G	MDR	2015	Chicken	Shandong, China	A High Incidence of Escherichia coli Strains Co-harboring mcr-1 and blaNDM from Chickens
									WF3-14,WF3-21,WF3-27,WF3-41	mcr-1	—	plasmid	blaCTXM1G	MDR	2015	Chicken	Shandong, China	A High Incidence of Escherichia coli Strains Co-harboring mcr-1 and blaNDM from Chickens
									R44	mcr-1	—	plasmid		—	2014	Chicken	Shandong, China	Rapid rise of the ESBL and mcr-1 genes in Escherichia coli of chicken origin in China, 2008–2014
									E321，E684	mcr-1	—	plasmid		MDR	2014-2015	Clinical	China	Molecular characteristic of mcr-1 producing Escherichia coli in a Chinese university hospital
162	9	65	5	1	9	13	6		M18	mcr-1	—	plasmid		MDR	2015	Chicken	Taiwan,China	Colistin resistance gene mcr-1 in Escherichia coli isolates from humans and retail meats, Taiwan
									11-01038	mcr-1	—	plasmid		—	2010	Cattle	France	mcr-1 is borne by highly diverse Escherichia coli isolates since 2004 in foodproducing animals in Europe
									CT31C.G1	mcr-1	—	plasmid		—	2012-2013	—	Vietnam	Zoonotic Transmission of mcr-1 Colistin Resistance Gene from Small-Scale Poultry Farms, Vietnam
									GD18	mcr-1	—	plasmid		—	2015	Clinical	Guangdong, China	Prevalence, risk factors, outcomes, and molecular epidemiology of mcr-1-positive Enterobacteriaceae in patients and healthy adults from China: an epidemiological and clinical study
165	10	27	5	10	12	8	2	CC1114	CG50C.G2	mcr-1	—	plasmid		—	2012-2013	—	Vietnam	Zoonotic Transmission of mcr-1 Colistin Resistance Gene from Small-Scale Poultry Farms, Vietnam
									BZ5	mcr-3.5	—	plasmid		MDR	2015	Households pig	Shandong, China	Occurrence of the mobile colistin resistance gene mcr-3 in Escherichia coli from household pigs in rural areas
									GD668	mcr-1	—	plasmid		—	2016	Swine	Guangzhou, China	Complex dissemination of the diversifed mcr-1-harbouring plasmids in Escherichia coli of different sequence types
									ECMY6	mcr-1	—	plasmid		MDR	2015	Swine	China	Various sequence types of Escherichia coli co-harboring blaNDM-5 and mcr-1 genes from a commercial swine farm in China
									R47	mcr-1	—	plasmid		—	2014	Chicken	Sichuan,China	Rapid rise of the ESBL and mcr-1 genes in Escherichia coli of chicken origin in China, 2008–2014
167	10	11	4	8	8	13	2	CC10	29957	mcr-1	—	Plasmid		MDR	2007	Cattle	Europe	Multidrug-Resistant Escherichia coli in Bovine Animals, Europe
									T68	mcr-1	—	Plasmid		MDR	2014	Clinical	Taiwan,China	Colistin resistance gene mcr-1 in Escherichia coli isolates from humans and retail meats, Taiwan
									XX-29957	mcr-1	—	Plasmid		—	2007	Cattle	France	mcr-1 is borne by highly diverse Escherichia coli isolates since 2004 in foodproducing animals in Europe
									H226B	mcr-1	—	Plasmid	blaCTX-M55	MDR	2014	Vegetable	Thailand	Occurrence of the Plasmid-Borne mcr-1 Colistin Resistance Gene in Extended-Spectrum--Lactamase-Producing Enterobacteriaceae in River Water and Imported Vegetable Samples in Switzerland
									CCBH20178	mcr-1	—	Plasmid	blaTEM-1,blaKPC-2	MDR	2015	Clinical	Brazil	Detection of the plasmid-mediated mcr-1 gene in clinical KPC-2-producing Escherichia coli isolates in Brazil
									JIE2288	mcr-1	—	Plasmid		—	2011	Clinical	Australia	Locally Acquired mcr-1 in Escherichia coli, Australia, 2011 and 2013
									29957	mcr-1	—	plasmid	blaTEM-1A, blaTEM-1B	MDR	2007	Cattle	Europe	Multidrug-Resistant Escherichia coli in Bovine Animals, Europe
									ECMY12	mcr-1	—	plasmid		MDR	2015	Swine	China	Various sequence types of Escherichia coli co-harboring blaNDM-5 and mcr-1 genes from a commercial swine farm in China
									CDA6	mcr-1	—	plasmid		MDR	2015	Clinical	China	Detection of mcr-1 colistin resistance gene in carbapenem-resistant Enterobacteriaceae (CRE) from different hospitals in China
									HSP38	mcr-1	—	plasmid	blaCTX-M-15	MDR	2016	Clinical	Spain	Escherichia coli ST167 carrying plasmid mobilisable mcr-1 and blaCTXM-15 resistance determinants isolated from a human respiratory infection
									07HAE27	mcr-1	—	plasmid	blaCTX-M-14	MDR	2014	Clinical	Tianjin,China	Prevalence of mcr-1 in Escherichia coli and Klebsiella pneumoniae recovered from bloodstream infections in China: a multicentre longitudinal study
									ZJ161,ZJ800	mcr-1	—	plasmid		—	2014	Clinical	Zhejiang,China	Prevalence, risk factors, outcomes, and molecular epidemiology of mcr-1-positive Enterobacteriaceae in patients and healthy adults from China: an epidemiological and clinical study
									—	mcr-2	—	plasmid		—	2016	Bovine	Belgium	Identifcation of a novel plasmid-mediated colistinresistance gene, mcr-2, in Escherichia coli, Belgium, June 2016
									E921,E1005	mcr-1	—	plasmid		MDR	2015	Clinical	China	Molecular characteristic of mcr-1 producing Escherichia coli in a Chinese university hospital
178	10	4	4	8	8	8	2	CC10	8-46	mcr-1	—	plasmid		MDR	2011	Chicken	Hubei,China	Colistin Resistance Gene mcr-1 and Its Variant in Escherichia coli Isolates from Chickens in China
181	8	11	4	8	7	8	6		TSR-1	mcr-1	—	plasmid	blaTEM-1	—	2016	Water sources	Hangzhou,China	Occurrence of Plasmid- and Chromosome-encoded mcr-1 in Water-borne Enterobacteriaceae in China
									TSR-2	mcr-1	—	plasmid	blaTEM-1	MDR	2016	Water sources	Hangzhou,China	Occurrence of Plasmid- and Chromosome-encoded mcr-1 in Water-borne Enterobacteriaceae in China
									NC-1	mcr-1	—	chromosome		—	2016	Water sources	Hangzhou,China	Occurrence of Plasmid- and Chromosome-encoded mcr-1 in Water-borne Enterobacteriaceae in China
202	64	11	5	8	8	8	2		C5	mcr-1	—	plasmid		—	2015-2016	Chicken	Shandong,China	A phage-like IncY plasmid carrying the mcr-1 gene in Escherichia coli from a pig farm in China
205	6	23	15	16	9	8	7		SYSU0218	mcr-1	N	Plasmid	blaCTX-M-14	—	—	Human feces	China	High rates of human fecal carriage of mcr-1-positive multi-drug resistant Enterobacteriaceae isolates emerge in China in association with successful plasmid families
206	6	7	5	1	8	18	2	CC206	XXWL-1	mcr-1	—	plasmid	blaCTX-M-55,blaTEM-1	MDR	2016	Water sources	Hangzhou,China	Occurrence of Plasmid- and Chromosome-encoded mcr-1 in Water-borne Enterobacteriaceae in China
									XXWL-2	mcr-1	—	plasmid	blaCTX-M-15	MDR	2016	Water sources	Hangzhou,China	Occurrence of Plasmid- and Chromosome-encoded mcr-1 in Water-borne Enterobacteriaceae in China
									XXWL-3	mcr-1	—	plasmid	blaCTX-M-15,blaTEM-1	MDR	2016	Water sources	Hangzhou,China	Occurrence of Plasmid- and Chromosome-encoded mcr-1 in Water-borne Enterobacteriaceae in China
									TF33E	mcr-1	—	chromosome		MDR	2015	Tomato	China	Emergence of mcr-1 in Raoultella ornithinolytica and Escherichia coli from retail vegetables, China
									TF10E	mcr-1	—	chromosome		MDR	2015	Tomato	China	Emergence of mcr-1 in Raoultella ornithinolytica and Escherichia coli from retail vegetables, China
									E159	mcr-1	P	plasmid	blaCTX-M-14, blaTEM-1	MDR	2016	Clinical	China	Discovery and characterization of an escherichia coli ST206 strain producing NDM-5 and MCR-1 from a patient with acute diarrhea
									WCHECLL123	mcr-1,mcr-3	—	plasmid	blaCTX-M-14, blaTEM-106	MDR	2017	Clinical	China	A new variant of mcr-3 in an extensively drug-resistant Escherichia coli clinical isolate carrying mcr-1 and blaNDM-5
									SZM489-1	mcr-1	P	chromosome		MDR	2016	Fish	Asia	Genetic basis of chromosomally-encoded mcr-1 gene
209	10	11	4	8	8	8	6	CC10	SYSU0016	mcr-1	N	plasmid	blaCTX-M-55	—	—	Human feces	China	High rates of human fecal carriage of mcr-1-positive multi-drug resistant Enterobacteriaceae isolates emerge in China in association with successful plasmid families
215	10	11	4	8	8	18	2	CC10	9-33	mcr-1	N	plasmid	blaCTX-M Gr.1	MDR	2013	Chicken	Shanghai,China	Colistin Resistance Gene mcr-1 and Its Variant in Escherichia coli Isolates from Chickens in China
216	10	11	57	8	7	18	6		ZJ205	mcr-1	—	plasmid		—	2015	Clinical	Zhejiang, China	Prevalence, risk factors, outcomes, and molecular epidemiology of mcr-1-positive Enterobacteriaceae in patients and healthy adults from China: an epidemiological and clinical study
218	10	11	4	12	8	8	2	CC10	GD66	mcr-1	—	plasmid		—	2016	Swine	Guangzhou, China	Complex dissemination of the diversifed mcr-1-harbouring plasmids in Escherichia coli of different sequence types
									10HAE13	mcr-1	—	plasmid	blaCTX-M-24	MDR	2013	Clinical	Jiangsu, China	Prevalence of mcr-1 in Escherichia coli and Klebsiella pneumoniae recovered from bloodstream infections in China: a multicentre longitudinal study
219	58	53	53	58	24	1	42		—	mcr-1	—	plasmid	blaCTX-M-55	MDR	—	Clinical	France	CTX-M-55, MCR-1 and fosA producing multi-resistant E. coli in a pediatric infection in France
224	6	4	33	16	11	8	6	CC5866	EC362	mcr-1	—	plasmid	blaTEM-1A, blaKPC-2	MDR	2013	Clinical	Singapore	mcr-1 in multidrug-resistant blaKPC-2 clinical Enterobacteriaceae isolates in Singapore
									BA77	mcr-1	—	plasmid	blaCTX-M-15	MDR	2015	Clinical	Bahrain	Plasmid-mediated colistin resistance in Escherichia coli from the Arabian Peninsula
226	10	27	5	8	8	7	2	CC1114	SYSU0049	mcr-1	P	plasmid	blaCTX-M-14	—	—	Clinical	China	High rates of human fecal carriage of mcr-1-positive multi-drug resistant Enterobacteriaceae isolates emerge in China in association with successful plasmid families
									Af49	mcr-1	—	plasmid	blaCTX-M-55	MDR	2015	Clinical	Pretoria	Genetic features of MCR-1-producing colistin-resistant Escherichia coli isolates, South Africa
278	9	23	64	18	11	8	6		EC11	mcr-1	N	plasmid		—	2016	Cattle	Shanghai, China	This study：A mcr-1-carrying conjugative IncX4 plasmid in colistin-resistant Escherichia coli ST278 strain isolated from dairy cow feces in Shanghai, China
295	6	4	12	1	9	2	7		ZJ206	mcr-1	—	plasmid		—	2015	Clinical	China	Prevalence, risk factors, outcomes, and molecular epidemiology of mcr-1-positive Enterobacteriaceae in patients and healthy adults from China: an epidemiological and clinical study
297	6	65	32	26	9	8	2		WF5-18,WF3-8,WF5-3	mcr-1	—	plasmid	blaCTXM9G	MDR	2015	Chicken	Shandong,China	A High Incidence of Escherichia coli Strains Co-harboring mcr-1 and blaNDM from Chickens
315	4	26	2	25	5	8	19		T52	mcr-1	P	plasmid		MDR	2014	Clinical	Taiwan,China	Colistin resistance gene mcr-1 in Escherichia coli isolates from humans and retail meats, Taiwan
342	1	46	69	1	20	34	7		S-38-1	mcr-1	—	plasmid		MDR	2011-2012	Manure	German	Environmental emission of multiresistant Escherichia coli carrying the colistin resistance gene mcr-1 from German swine farms
349	34	36	39	87	67	16	4		CP81	mcr-1	—	plasmid	blaTEM-1,blaCTX-M-14	—	2016	Hospital sewage water	—	Emergence of mcr-1 and carbapenemase genes in hospital sewage water in Beijing, China
351	6	95	4	88	7	7	7		—	mcr-1	P	plasmid		—	2012	Broiler	—	Location of colistin resistance gene mcr-1 in Enterobacteriaceae from livestock and meat
354	85	88	78	29	59	58	62		MT26F.G1	mcr-1	—	plasmid		—	2012-2013	—	Vietnam	Zoonotic Transmission of mcr-1 Colistin Resistance Gene from Small-Scale Poultry Farms, Vietnam
									CCBH20180	mcr-1	—	plasmid	blaTEM-1,blaKPC-2	MDR	2015	Clinical	Brazil	Detection of the plasmid-mediated mcr-1 gene in clinical KPC-2-producing Escherichia coli isolates in Brazil
									PK-13	mcr-1	—	plasmid		MDR	2014	Wild migratory coot	Asia	Imported reptiles as a risk factor for the global distribution of Escherichia coli harbouring the colistin resistance gene mcr-1
									05HAE09	mcr-1	—	plasmid	blaCTX-M-14	MDR	2013	Clinical	Shanghai,China	Prevalence of mcr-1 in Escherichia coli and Klebsiella pneumoniae recovered from bloodstream infections in China: a multicentre longitudinal study
									05HAE16	mcr-1	—	plasmid	blaCTX-M-65	MDR	2013	Clinical	Shanghai,China	Prevalence of mcr-1 in Escherichia coli and Klebsiella pneumoniae recovered from bloodstream infections in China: a multicentre longitudinal study
									ZJ2922	mcr-1	—	plasmid		—	2014	Clinical	Zhejiang,China	Prevalence, risk factors, outcomes, and molecular epidemiology of mcr-1-positive Enterobacteriaceae in patients and healthy adults from China: an epidemiological and clinical study
									12HE10	mcr-1	—	plasmid		—	2012	Clinical	Nanjing,China	Molecular epidemiology of colistin-resistant Enterobacteriaceae in inpatients and avian from China: high prevalence of mcr-negative Klebsiella pneumoniae
									13HE14	mcr-1	—	plasmid		—	2013	Clinical	Tianjin,China	Molecular epidemiology of colistin-resistant Enterobacteriaceae in inpatients and avian from China: high prevalence of mcr-negative Klebsiella pneumoniae
									R07,R48,R51,R75	mcr-1	—	plasmid		—	2011	Chicken	Shanghai,China	Rapid rise of the ESBL and mcr-1 genes in Escherichia coli of chicken origin in China, 2008–2014
355	36	24	10	13	17	10	25		PF63	mcr-1	—	plasmid		MDR	—	Turkey meat	Germany	Assessment of the occurrence of MCR producing Enterobacteriaceae in Swiss and imported poultry meat
359	43	41	15	90	11	8	6		T17	mcr-1	—	plasmid		MDR	2010	Clinical	Taiwan	Colistin resistance gene mcr-1 in Escherichia coli isolates from humans and retail meats, Taiwan
									OW3E1	mcr-1	—	plasmid	blaSHV-12	MDR	2012	River water	Switzerland	Occurrence of the Plasmid-Borne mcr-1 Colistin Resistance Gene in Extended-Spectrum--Lactamase-Producing Enterobacteriaceae in River Water and Imported Vegetable Samples in Switzerland
									ERR1399395	mcr-1	—	plasmid		—	—	Chicken meat	Denmark	High rates of human fecal carriage of mcr-1-positive multi-drug resistant Enterobacteriaceae isolates emerge in China in association with successful plasmid families
									ZJ807	mcr-1	—	plasmid		—	2015	Clinical	Zhejiang,China	Prevalence, risk factors, outcomes, and molecular epidemiology of mcr-1-positive Enterobacteriaceae in patients and healthy adults from China: an epidemiological and clinical study
									13AE25	mcr-1	—	plasmid		—	2013	Chicken	Jinan,China	Molecular epidemiology of colistin-resistant Enterobacteriaceae in inpatients and avian from China: high prevalence of mcr-negative Klebsiella pneumoniae
									13AE28,13AE30	mcr-1	—	plasmid		—	2013	Chicken	Jinan,China	Molecular epidemiology of colistin-resistant Enterobacteriaceae in inpatients and avian from China: high prevalence of mcr-negative Klebsiella pneumoniae
									13AE29,13AE32,13AE33	mcr-1	—	plasmid		—	2013	Dead chicken liver	Jinan,China	Molecular epidemiology of colistin-resistant Enterobacteriaceae in inpatients and avian from China: high prevalence of mcr-negative Klebsiella pneumoniae
									—	mcr-1	—	plasmid		MDR	2014-2015	Clinical	Netherlands	Prevalence of colistin resistance gene (mcr-1) containing Enterobacteriaceae in feces of patients attending a tertiary care hospital and detection of a mcr-1 containing, colistin susceptible E. coli
361	10	99	5	91	8	7	2		PK109	mcr-1	—	plasmid		—	2016	Broilers	Pakistan	Discovery of a mcr-1-bearing plasmid in commensal colistin-resistant Escherichia coli from healthy broilers in Faisalabad, Pakistan
									SYSU0032	mcr-1	P	plasmid	blaCTX-M-14	—	—	Human feces	China	High rates of human fecal carriage of mcr-1-positive multi-drug resistant Enterobacteriaceae isolates emerge in China in association with successful plasmid families
									19-40	mcr-1	P	plasmid		—	2010	Chicken	Xinjiang,China	Colistin Resistance Gene mcr-1 and Its Variant in Escherichia coli Isolates from Chickens in China
									8-51	mcr-1	P	plasmid		—	2011	Chicken	Sichuan,China	Colistin Resistance Gene mcr-1 and Its Variant in Escherichia coli Isolates from Chickens in China
393	18	106	17	6	5	5	4		06COE21	mcr-1	—	plasmid	blaCTX-M-132	MDR	2014	Clinical	China	Prevalence of mcr-1 in Escherichia coli and Klebsiella pneumoniae recovered from bloodstream infections in China: a multicentre longitudinal study
									ZJ1336	mcr-1	—	plasmid		—	2015	Clinical	Zhejiang,China	Prevalence, risk factors, outcomes, and molecular epidemiology of mcr-1-positive Enterobacteriaceae in patients and healthy adults from China: an epidemiological and clinical study
398	64	7	1	1	8	8	6	CC46	ZJ294	mcr-1	—	plasmid		—	—	—	—
405	35	37	29	25	4	5	73		SYSU0052	mcr-1	N	plasmid	blaCTX-M-55	—	—	Clinical	China	High rates of human fecal carriage of mcr-1-positive multi-drug resistant Enterobacteriaceae isolates emerge in China in association with successful plasmid families
									GD07	mcr-1	—	plasmid		—	—	Clinical	Guangdong, China	Prevalence, risk factors, outcomes, and molecular epidemiology of mcr-1-positive Enterobacteriaceae in patients and healthy adults from China: an epidemiological and clinical study
									EC1002	mcr-1	—	plasmid		—	—	Clinical	China	Complete genome sequencing and genomic characterization of two Escherichia coli strains co-producing MCR-1 and NDM-1 from bloodstream infection
410	6	4	12	1	20	18	7	CC23	12-01620	mcr-1	N	plasmid		—	2011	Pig	Italy	mcr-1 is borne by highly diverse Escherichia coli isolates since 2004 in foodproducing animals in Europe
									S-321-1	mcr-1	—	plasmid		MDR	2011-2012	Pig	German	Retrospective survey of mcr-1 and mcr-2 in German pig-fattening farms,2011–2012
									S-322-1	mcr-1	—	plasmid		MDR	2011-2012	Pig	German	Retrospective survey of mcr-1 and mcr-2 in German pig-fattening farms,2011–2012
									P5	mcr-1	—	plasmid		—	2015-2016	Pig	Shandong,China	A phage-like IncY plasmid carrying the mcr-1 gene in Escherichia coli from a pig farm in China
									NCGM-EC88	mcr-1	P	chromosome		MDR	2014	Clinical	Vietnam	Emergence of colistin-resistant Escherichia coli clinical isolates harboring mcr-1 in Vietnam
									YD786	mcr-1	—	plasmid		—	—	Clinical	Unisted States	IncX2 and IncX1-X2 hybrid plasmids coexisting in FosA6-producing Escherichia coli
									ECMY4a	mcr-1	—	plasmid		MDR	2015	Swine	China	Various sequence types of Escherichia coli co-harboring blaNDM-5 and mcr-1 genes from a commercial swine farm in China
									ZJ3909	mcr-1	—	plasmid		MDR	2015	Clinical	China	Prevalence, risk factors, outcomes, and molecular epidemiology of mcr-1-positive Enterobacteriaceae in patients and healthy adults from China: an epidemiological and clinical study
									12HE7	mcr-1	—	plasmid		—	2012	Clinical	Fuzhou,China	Molecular epidemiology of colistin-resistant Enterobacteriaceae in inpatients and avian from China: high prevalence of mcr-negative Klebsiella pneumoniae
									EC13	mcr-1	—	plasmid	blaTEM-1B	MDR	2013	Water from pond	Malaysia	Emergence of mcr-1-mediated colistin resistance in Escherichia coli in Malaysia
									RL465	mcr-1	P	chromosome	blaCTX-M-15	MDR	2013	Turkey hen meat	Germany	Chromosomal Locations of mcr-1 and blaCTX-M-15 in Fluoroquinolone-Resistant Escherichia coli ST410
									M19441	mcr-1	—	plasmid		—	—	Clinical	Argentina	Molecular characteristics of mcr-1-carrying plasmids and new mcr-1 variant recovered from polyclonal clinical Escherichia coli from Argentina and Canada
									—	mcr-1	P	plasmid		—	2011	Vecal calf	—	Location of colistin resistance gene mcr-1 in Enterobacteriaceae from livestock and meat
									CY24	mcr-1	—	plasmid	blaTEM-1	—	2016	Hospital sewage water	Beijing，China	Emergence of mcr-1 and carbapenemase genes in hospital sewage water in Beijing, China
428	96	40	13	100	23	28	66		M08	mcr-1	P	plasmid		MDR	2015	Chicken	Taiwan,China	Colistin resistance gene mcr-1 in Escherichia coli isolates from humans and retail meats, Taiwan
									M07	mcr-1	N	plasmid		MDR	2013	Chicken	Taiwan,China	Colistin resistance gene mcr-1 in Escherichia coli isolates from humans and retail meats, Taiwan
446	6	19	3	26	11	8	6		XG-E1	mcr-1	—	plasmid	blaCTX-M-14, blaTEM-1	MDR	2015	Dairy cow	Jiangshu,China	Characterization of NDM-5-positive extensively resistant Escherichia coli isolates from dairy cows
448	6	6	5	16	11	8	7		S-297-1	mcr-1	—	plasmid		MDR	2011-2012	Pig	German	Retrospective survey of mcr-1 and mcr-2 in German pig-fattening farms,2011–2012
									33916	mcr-3.2	—	plasmid	blaCTX-M-55	—	2012	Cattle	France	Epidemic spread of Escherichia coli ST744 isolates carrying mcr-3 and blaCTX-M-55 in cattle in France
452	76	43	19	37	30	1	25		BB1291	mcr-1	—	plasmid	blaCTX-M-2	MDR	2015	Swine	Venezuela	Coexistence of mcr-1 and blaNDM-1 in Escherichia coli from Venezuela
453	99	6	33	33	24	8	7		ZJ639	mcr-1	—	plasmid		—	2015	Clinical	Zhejiang,China	Prevalence, risk factors, outcomes, and molecular epidemiology of mcr-1-positive Enterobacteriaceae in patients and healthy adults from China: an epidemiological and clinical study
									12HE4	mcr-1	—	plasmid		—	2012	Clinical	Beijing,China	Molecular epidemiology of colistin-resistant Enterobacteriaceae in inpatients and avian from China: high prevalence of mcr-negative Klebsiella pneumoniae
457	101	88	97	108	26	79	2		T69	mcr-1	N	plasmid		MDR	2014	Clinical	Taiwan,China	Colistin resistance gene mcr-1 in Escherichia coli isolates from humans and retail meats, Taiwan
									NCGM-EC89	mcr-1	P	chromosome		MDR	2014	Clinical	Vietnam	Emergence of colistin-resistant Escherichia coli clinical isolates harboring mcr-1 in Vietnam
									SRR3584989	mcr-1	P	Plasmid	blaCTX-M-14, blaCTX-M-55	MDR	—	Human	USA	High rates of human fecal carriage of mcr-1-positive multi-drug resistant Enterobacteriaceae isolates emerge in China in association with successful plasmid families
									BJ13	mcr-1	—	Plasmid		MDR	2015	Clinical	China	Detection of mcr-1 colistin resistance gene in carbapenem-resistant Enterobacteriaceae (CRE) from different hospitals in China
									05HAE30	mcr-1	—	Plasmid	blaCTX-M-14	MDR	2013	Clinical	Tianjin,China	Prevalence of mcr-1 in Escherichia coli and Klebsiella pneumoniae recovered from bloodstream infections in China: a multicentre longitudinal study
									ZJ3906,ZJ3955	mcr-1	—	Plasmid		—	2015	Clinical	Zhejiang,China	Prevalence, risk factors, outcomes, and molecular epidemiology of mcr-1-positive Enterobacteriaceae in patients and healthy adults from China: an epidemiological and clinical study
									12HE8	mcr-1	—	Plasmid		—	2012	Clinical	China	Molecular epidemiology of colistin-resistant Enterobacteriaceae in inpatients and avian from China: high prevalence of mcr-negative Klebsiella pneumoniae
									14HE22,14HE23	mcr-1	—	Plasmid		—	2014	Clinical	Beijing,China	Molecular epidemiology of colistin-resistant Enterobacteriaceae in inpatients and avian from China: high prevalence of mcr-negative Klebsiella pneumoniae
									MRY15-117,MRY15-125	mcr-1	—	plasmid	blaCTX-M-27	—	2012	Cattle (mastitis)	—	Investigation of a plasmid genome database for colistinresistance gene mcr-1
									MRY15-132,L-4209	mcr-1	—	plasmid	blaCTX-M-27	—	2013	Cattle (mastitis)	—	Investigation of a plasmid genome database for colistinresistance gene mcr-1
479	9	23	99	18	11	8	6	CC642	—	mcr-1	—	plasmid		—	2013	Sewage water	Spain	Spread of mcr-1-carrying Enterobacteriaceae in sewage water from Spain
501	35	132	2	27	37	5	4		12HE6	mcr-1	—	plasmid		—	2012	Clinical	Fuzhou,China	Molecular epidemiology of colistin-resistant Enterobacteriaceae in inpatients and avian from China: high prevalence of mcr-negative Klebsiella pneumoniae
									19-6	mcr-1	P	plasmid		MDR	2010	Chicken	Heilongjiang,China	Colistin Resistance Gene mcr-1 and Its Variant in Escherichia coli Isolates from Chickens in China
522	10	23	109	8	8	8	2		CF121	mcr-1	—	plasmid		MDR	2016	Chicken	South America	Chicken Meat as Reservoir of Colistin-Resistant Escherichia coli Carrying mcr-1 Genes in South America
533	6	4	5	18	11	8	14		SYSU0025	mcr-1	N	plasmid	blaCTX-M-14	—	—	Huamn feces	China	High rates of human fecal carriage of mcr-1-positive multi-drug resistant Enterobacteriaceae isolates emerge in China in association with successful plasmid families
									GD37	mcr-1	—	plasmid		—	2015	Clinical	Guangdong,China	Prevalence, risk factors, outcomes, and molecular epidemiology of mcr-1-positive Enterobacteriaceae in patients and healthy adults from China: an epidemiological and clinical study
									R09,R57,R74	mcr-1	—	plasmid		—	2009	Chicken	Guangzhou,China	Rapid rise of the ESBL and mcr-1 genes in Escherichia coli of chicken origin in China, 2008–2014
									43198,45558	mcr-3.2	—	plasmid	blaCTX-M-55	—	2015	Cattle	France	Epidemic spread of Escherichia coli ST744 isolates carrying mcr-3 and blaCTX-M-55 in cattle in France
540	6	7	57	1	8	8	2		S-2-1	mcr-1	—	plasmid	blaTEM-1B	MDR	2011-2012	Pig	German	Retrospective survey of mcr-1 and mcr-2 in German pig-fattening farms,2011–2012
									31215	mcr-3	—	plasmid		MDR	2012	Bovine	French	Emergence of blaCTX-M-55 associated with fosA, rmtB and mcr gene variants in Escherichia coli from various animal species in France
542	112	11	5	12	8	8	86		—	mcr-1	—	plasmid		—	—	Clinical	—	Emergence of colistin-resistant bacteria in humans without colistin usage: a new worry and cause for vigilance
									SYSU0055	mcr-1	P	plasmid	blaCTX-M-14	—	—	Huamn feces	China	High rates of human fecal carriage of mcr-1-positive multi-drug resistant Enterobacteriaceae isolates emerge in China in association with successful plasmid families
									1-57	mcr-1	P	plasmid	blaCTX-M Gr.1	MDR	2010	Chicken	Ningxia,China	Colistin Resistance Gene mcr-1 and Its Variant in Escherichia coli Isolates from Chickens in China
									13-12-3	mcr-1	P	plasmid	blaCTX-M Gr.1	MDR	2011	Chicken	Shandong,China	Colistin Resistance Gene mcr-1 and Its Variant in Escherichia coli Isolates from Chickens in China
									R25,R39	mcr-1	—	plasmid		—	2013	Chicken	Shanghai,China	Rapid rise of the ESBL and mcr-1 genes in Escherichia coli of chicken origin in China, 2008–2014
573	96	40	77	100	23	28	66		T20	mcr-1	N	plasmid		MDR	2012	Clinical	Taiwan,China	Colistin resistance gene mcr-1 in Escherichia coli isolates from humans and retail meats, Taiwan
583	15	24	10	46	17	37	36		EC68	mcr-1	—	plasmid		—	2016	Clinical(children)	Hangzhou,China	Colistin resistance gene mcr-1 in gut flora of children
602	6	19	33	26	11	8	6		M03	mcr-1	N	plasmid		MDR	2013	Chicken	Taiwan,China	Colistin resistance gene mcr-1 in Escherichia coli isolates from humans and retail meats, Taiwan
									13HE1	mcr-1	—	plasmid		—	2013	Blood	Beijing	Molecular epidemiology of colistin-resistant Enterobacteriaceae in inpatients and avian from China: high prevalence of mcr-negative Klebsiella pneumoniae
									M19855	mcr-1	—	plasmid		—	—	Clinical	Argentina	Molecular characteristics of mcr-1-carrying plasmids and new mcr-1 variant recovered from polyclonal clinical Escherichia coli from Argentina and Canada
607	113	4	5	83	8	8	6		—	mcr-1	—	plasmid		—	—	Clinical	—	Emergence of colistin-resistant bacteria in humans without colistin usage: a new worry and cause for vigilance
609	8	7	1	8	8	7	6	CC46	Z&Z1409	mcr-1	—	plasmid	blaCTX-M-55	MDR	2016	Clinical	Ecuador	Colistin-resistant Escherichia coli clinical isolate harbouring the mcr-1 gene in Ecuador
615	8	7	1	8	8	8	7		M19736	mcr-1	—	plasmid		—	—	Clinical	Argentina	Molecular characteristics of mcr-1-carrying plasmids and new mcr-1 variant recovered from polyclonal clinical Escherichia coli from Argentina and Canada
616	6	4	12	16	24	8	14	CC155	1-62.1-64,1-60	mcr-1	N	plasmid		MDR	2011	Chicken	Hebei,China	Colistin Resistance Gene mcr-1 and Its Variant in Escherichia coli Isolates from Chickens in China
617	10	11	4	8	8	13	73		NC68	mcr-1	—	plasmid	blaCTX-M-55	—	—	Clinical	New Caledonia	MCR-1 in ESBL-producing Escherichia coli responsible for human infections in New Caledonia
									ZJ2431	mcr-1	—	plasmid		—	2015	Clinical	Zhengjia,China	Prevalence, risk factors, outcomes, and molecular epidemiology of mcr-1-positive Enterobacteriaceae in patients and healthy adults from China: an epidemiological and clinical study
									2-25	mcr-1	P	plasmid	blaCTX-M Gr.1	MDR	2014	Chicken	Sichuan,China	Colistin Resistance Gene mcr-1 and Its Variant in Escherichia coli Isolates from Chickens in China
									R38	mcr-1	—	plasmid		—	2014	Chicken	Shandong,China	Rapid rise of the ESBL and mcr-1 genes in Escherichia coli of chicken origin in China, 2008–2014
624	92	4	87	96	70	58	91	CC648	XX-25027	mcr-1	—	plasmid		—	2005	Cattle	France	mcr-1 is borne by highly diverse Escherichia coli isolates since 2004 in foodproducing animals in Europe
									GN775	mcr-1	—	plasmid		—	—	Clinical	Canada	Molecular characteristics of mcr-1-carrying plasmids and new mcr-1 variant recovered from polyclonal clinical Escherichia coli from Argentina and Canada
									—	mcr-1	P	plasmid		—	2010-2011	Veal calf	—	Location of colistin resistance gene mcr-1 in Enterobacteriaceae from livestock and meat
									Af31	mcr-1	—	plasmid		MDR	2014	Clinical	Johannesburg	Genetic features of MCR-1-producing colistin-resistant Escherichia coli isolates, South Africa
									Af48	mcr-1	—	plasmid		MDR	2015	Clinical	Johannesburg	Genetic features of MCR-1-producing colistin-resistant Escherichia coli isolates, South Africa
632	1	10	1	1	1	96	1		—	mcr-1	—	plasmid		—	2013	Sewage water	Spain	Spread of mcr-1-carrying Enterobacteriaceae in sewage water from Spain
641	9	6	33	131	24	8	7		IHIT31346	mcr-1	—	plasmid		MDR	2016	Pig	Germany	First report of an E. coli strain from swine carrying an OXA-181-carbapenemase and colistin resistance determinant MCR-1
									14-00213	mcr-1	—	plasmid		—	2005	Cattle	France	mcr-1 is borne by highly diverse Escherichia coli isolates since 2004 in foodproducing animals in Europe
									GD788	mcr-1	—	plasmid		—	2016	Swine	Guangzhou, China	Complex dissemination of the diversifed mcr-1-harbouring plasmids in Escherichia coli of different sequence types
									M15224	mcr-1	—	plasmid		—	—	Clinical	Argentina	Molecular characteristics of mcr-1-carrying plasmids and new mcr-1 variant recovered from polyclonal clinical Escherichia coli from Argentina and Canada
642	9	23	33	18	11	8	6		E15015	mcr-1	—	plasmid		—	—	Clinical	—	Genomic insights into the ESBL and MCR-1-producing ST648 Escherichia coli with multi-drug resistance
648	92	4	87	96	70	58	2	CC648	T70	mcr-1	P	plasmid		MDR	2014	Clinical	Taiwan,China	Colistin resistance gene mcr-1 in Escherichia coli isolates from humans and retail meats, Taiwan
									JH89	mcr-1	—	plasmid		MDR	2015-2016	Clinical	Zhejiang, China	enetic and functional characterization of blaCTX-M-199, a novel tazobactam and sulbactam resistance-encoding gene located in a conjugative mcr-1-bearing IncI2 plasmid
									NDM132	mcr-1	—	plasmid	blaCTX-M-55, blaTEM-1	MDR	2015	Muscovy Duck	China	Emergence of NDM-5 and MCR-1-Producing Escherichia coli Clone ST648 and ST156 from A Single Muscovy Duck (Cairina moschata)
									ZJ3903	mcr-1	—	Plasmid		—	2015	Clinical	Zhejiang, China	Prevalence, risk factors, outcomes, and molecular epidemiology of mcr-1-positive Enterobacteriaceae in patients and healthy adults from China: an epidemiological and clinical study
									12HE5	mcr-1	—	Plasmid		—	2012	Clinical	Beijing, China	Molecular epidemiology of colistin-resistant Enterobacteriaceae in inpatients and avian from China: high prevalence of mcr-negative Klebsiella pneumoniae
									18-72,18-70	mcr-1	P	Plasmid		MDR	2015	Chickens	Liaoning, China	Colistin Resistance Gene mcr-1 and Its Variant in Escherichia coli Isolates from Chickens in China
									E15017	mcr-1	—	Plasmid	blaCTX-M-15	—	—	Clinical	—	Genomic insights into the ESBL and MCR-1-producing ST648 Escherichia coli with multi-drug resistance
									BA76	mcr-1	—	plasmid	blaCTX-M-64	MDR	2015	Clinical	Bahrain	Plasmid-mediated colistin resistance in Escherichia coli from the Arabian Peninsula
									—	mcr-1	P	plasmid		—	2010	Veal calf	—	Location of colistin resistance gene mcr-1 in Enterobacteriaceae from livestock and meat
									R27	mcr-1	—	plasmid		—	2014	Chicken	Shandong,China	Rapid rise of the ESBL and mcr-1 genes in Escherichia coli of chicken origin in China, 2008–2014
650	6	4	12	1	11	13	7		PF91	mcr-1	—	plasmid		—	—	Chicken maet	Italy	Assessment of the occurrence of MCR producing Enterobacteriaceae in Swiss and imported poultry meat
685	8	11	4	8	8	8	2	CC10	C4	mcr-1	—	plasmid		—	2015-2016	Chicken	Shangdong,China	A phage-like IncY plasmid carrying the mcr-1 gene in Escherichia coli from a pig farm in China
									SYSU0031	mcr-1	P	plasmid		—	—	Human feces	China	High rates of human fecal carriage of mcr-1-positive multi-drug resistant Enterobacteriaceae isolates emerge in China in association with successful plasmid families
701	10	156	130	25	5	16	19		T53	mcr-1	—	Plasmid		MDR	2014	Clinical	Taiwan,China	Colistin resistance gene mcr-1 in Escherichia coli isolates from humans and retail meats, Taiwan
									T54	mcr-1	—	Plasmid		MDR	2014	Clinical	Taiwan,China	Colistin resistance gene mcr-1 in Escherichia coli isolates from humans and retail meats, Taiwan
744	10	11	135	8	8	8	2	CC10	RA346.16	mcr-1	—	Plasmid		—	2016	Clinical	Colombia	Genomic and Molecular Characterization of Clinical Isolates of Enterobacteriaceae Harboring mcr-1 in Colombia, 2002-2016
									T56	mcr-1	N	Plasmid		MDR	2014	Clinical	Taiwan,China	Colistin resistance gene mcr-1 in Escherichia coli isolates from humans and retail meats, Taiwan
									M22	mcr-1	P	Plasmid		MDR	2015	Pork	Taiwan,China	Colistin resistance gene mcr-1 in Escherichia coli isolates from humans and retail meats, Taiwan
									Ec36	mcr-1	—	Plasmid	blaKPC-3	MDR	2016	Clinical	Portugal	mcr-1 and blaKPC-3 in Escherichia coli Sequence Type 744 after Meropenem and Colistin Therapy,Portugal
									GB090	mcr-1	—	Plasmid	blaTEM-1,blaSHV-12, blaCTX-M-15,blaCTX-M-14,	MDR	2016	Clinical	Guangzhou,China	Co-production of MCR-1 and NDM-1 by colistin-resistant Escherichia coli isolated from a healthy individual
									SYSU0033	mcr-1	N	plasmid	blaCTX-M-55	—	—	Human feces	China	High rates of human fecal carriage of mcr-1-positive multi-drug resistant Enterobacteriaceae isolates emerge in China in association with successful plasmid families
									ERR1399393	mcr-1	N	plasmid	blaCTX-M-55	—	—	Clinical	Denmark	High rates of human fecal carriage of mcr-1-positive multi-drug resistant Enterobacteriaceae isolates emerge in China in association with successful plasmid families
									PF88	mcr-1	—	plasmid		MDR	—	Turkey meat	Italy	Assessment of the occurrence of MCR producing Enterobacteriaceae in Swiss and imported poultry meat
									wb2,wb15,wb32,wb38	mcr-1	P	plasmid	blaCTX-M-14	MDR	2012	Kelp gulls	Argentina	The colistin resistance mcr-1 gene is going wild
									ZJ1000	mcr-1	—	plasmid		—	2013	Clinical	Zhejiang,China	Prevalence, risk factors, outcomes, and molecular epidemiology of mcr-1-positive Enterobacteriaceae in patients and healthy adults from China: an epidemiological and clinical study
									GD50	mcr-1	—	plasmid		—	2015	Clinical	Guangdong,China	Prevalence, risk factors, outcomes, and molecular epidemiology of mcr-1-positive Enterobacteriaceae in patients and healthy adults from China: an epidemiological and clinical study
									EC590	mcr-1	P	chromosome	blaTEM-1B	MDR	2013	Clinical	Malaysia	Emergence of mcr-1-mediated colistin resistance in Escherichia coli in Malaysia
									11-25	mcr-1	—	plasmid		—	2015	Chicken	Henan,Chian	Colistin Resistance Gene mcr-1 and Its Variant in Escherichia coli Isolates from Chickens in China
									6T0	mcr-1	—	plasmid		—	—	Travellers	Dutch	Detection of the plasmid-mediated colistin-resistance gene mcr-1 in faecal metagenomes of Dutch travellers
									30269	mcr-3	—	plasmid		MDR	2012	Bovine	France	Emergence of blaCTX-M-55 associated with fosA, rmtB and mcr gene variants in Escherichia coli from various animal species in France
									27841.etc	mc4-3.2	—	plasmid	blaCTX-M-55	—	2011-2016	Cattle	France	Epidemic spread of Escherichia coli ST744 isolates carrying mcr-3 and blaCTX-M-55 in cattle in France
746	10	7	4	8	12	8	2		MT02C.A5	mcr-1	—	plasmid		—	2012-2013	—	Vietnam	Zoonotic Transmission of mcr-1 Colistin Resistance Gene from Small-Scale Poultry Farms, Vietnam
									SYSU0054	mcr-1	P	plasmid	blaCTX-M-55	—	—	Human feces	China	High rates of human fecal carriage of mcr-1-positive multi-drug resistant Enterobacteriaceae isolates emerge in China in association with successful plasmid families
752	10	11	4	8	8	8	49	CC10	—	mcr-1	N	plasmid		—	2010-2013	Broiler	—	Location of colistin resistance gene mcr-1 in Enterobacteriaceae from livestock and meat
760	23	28	4	27	5	16	4		11-01609	mcr-1	—	plasmid		—	2010	Pig	France	mcr-1 is borne by highly diverse Escherichia coli isolates since 2004 in foodproducing animals in Europe
761	10	11	5	8	8	8	2	CC10	—	mcr-1	—	plasmid		—	2014-2015	Poultry industry chain	China	Comprehensive resistome analysis reveals the prevalence of NDM and MCR-1 in Chinese poultry production
									13-9	mcr-1	N	plasmid		MDR	2011	Chicken	Henan,China	Colistin Resistance Gene mcr-1 and Its Variant in Escherichia coli Isolates from Chickens in China
773	6	165	4	10	7	8	6		NC101	mcr-1	—	plasmid	blaCTX-M-27	—	—	Clinical	New Caledonia	MCR-1 in ESBL-producing Escherichia coli responsible for human infections in New Caledonia
									EC60	mcr-1	—	plasmid		—	—	Clinical(children)	Hangzhou,China	Colistin resistance gene mcr-1 in gut flora of children
789	10	11	138	8	8	8	2	CC10	ZJ3951,ZJ859	mcr-1	—	plasmid		—	—	Clinical	Zhejiang,China	Prevalence, risk factors, outcomes, and molecular epidemiology of mcr-1-positive Enterobacteriaceae in patients and healthy adults from China: an epidemiological and clinical study
795	9	23	33	18	9	8	6	CC642	6HS20eCTX	mcr-1	—	plasmid	blaCTX-M-14	MDR	2016	Lettuce(retail)	China	Emergence of mcr-1 in Raoultella ornithinolytica and Escherichia coli from retail vegetables, China
853	10	11	4	8	20	8	2	CC10	24COE03	mcr-1	—	plasmid		MDR	2013	Clinical	Hainan,China	Prevalence of mcr-1 in Escherichia coli and Klebsiella pneumoniae recovered from bloodstream infections in China: a multicentre longitudinal study
870	6	4	4	26	24	8	14	CC155	15-46	mcr-1	N	plasmid		—	2014	Chicken	Shandong,China	Colistin Resistance Gene mcr-1 and Its Variant in Escherichia coli Isolates from Chickens in China
871	64	7	1	8	8	8	6	CC46	P2	mcr-1	—	plasmid		—	2015-2016	Pig	Shandong,China	A phage-like IncY plasmid carrying the mcr-1 gene in Escherichia coli from a pig farm in China
									SZM531-1	mcr-1	P	chromosoma		MDR	2016	Razorclam	Asia	Genetic basis of chromosomally-encoded mcr-1 gene
873	10	11	144	8	8	8	2	CC10	15-38	mcr-1	P	plasmid	blaCTX-M Gr.1	MDR	2015	Chicken	Henan,China	Colistin Resistance Gene mcr-1 and Its Variant in Escherichia coli Isolates from Chickens in China
877	9	175	33	131	24	8	7		P3	mcr-1	—	plasmid		—	2015-2016	Pig	Shandong,China	A phage-like IncY plasmid carrying the mcr-1 gene in Escherichia coli from a pig farm in China
952	10	11	4	8	8	8	117	CC10	18-68	mcr-1	P	plasmid		MDR	2015	Chicken	Ningxia,China	Colistin Resistance Gene mcr-1 and Its Variant in Escherichia coli Isolates from Chickens in China
971	6	4	4	16	24	8	121	CC155	15-51	mcr-1	N	plasmid	blaCTX-M Gr.1	MDR	2014	Chicken	Shandong,China	Colistin Resistance Gene mcr-1 and Its Variant in Escherichia coli Isolates from Chickens in China
1007	6	191	4	88	7	7	7		Af24	mcr-1	—	plasmid	blaTEM-1	MDR	2014	Clinical	Johannesburg	Genetic features of MCR-1-producing colistin-resistant Escherichia coli isolates, South Africa
1011	6	4	159	44	112	1	17		XX-31767	mcr-1	—	plasmid		—	2007	Pig	Italy	mcr-1 is borne by highly diverse Escherichia coli isolates since 2004 in foodproducing animals in Europe
									S-462-1	mcr-1	—	plasmid		MDR	2011-2012	Pig	German	Retrospective survey of mcr-1 and mcr-2 in German pig-fattening farms,2011–2012
									CT41C.G2	mcr-1	—	plasmid		—	2012-2013	—	Vietnam	Zoonotic Transmission of mcr-1 Colistin Resistance Gene from Small-Scale Poultry Farms, Vietnam
									S275-1	mcr-1	—	plasmid	blaTEM-1B	MDR	2011-2012	Manure	German	Environmental emission of multiresistant Escherichia coli carrying the colistin resistance gene mcr-1 from German swine farms
									S-504-1	mcr-1	—	plasmid	blaTEM-1B	MDR	2011-2012	Stable fly	German	Environmental emission of multiresistant Escherichia coli carrying the colistin resistance gene mcr-1 from German swine farms
									IHIT27728	mcr-1	P	chromosoma	blaCTX-M-55	MDR	2014	Grass lizards	Germany	Imported reptiles as a risk factor for the global distribution of Escherichia coli harbouring the colistin resistance gene mcr-1
									20HAE29	mcr-1	—	plasmid	blaCTX-M-14	MDR	2014	Clinical	Liaoning,China	Prevalence of mcr-1 in Escherichia coli and Klebsiella pneumoniae recovered from bloodstream infections in China: a multicentre longitudinal study
									13HE11	mcr-1	—	plasmid		—	2013	Clinical	Beijing,China	Molecular epidemiology of colistin-resistant Enterobacteriaceae in inpatients and avian from China: high prevalence of mcr-negative Klebsiella pneumoniae
									14HE21	mcr-1	—	plasmid		—	2014	Clinical	Xian,China	Molecular epidemiology of colistin-resistant Enterobacteriaceae in inpatients and avian from China: high prevalence of mcr-negative Klebsiella pneumoniae
									—	mcr-1	P	plasmid		—	2010-2011	Veal calf	—	Location of colistin resistance gene mcr-1 in Enterobacteriaceae from livestock and meat
									2T1	mcr-1	—	plasmid		—	—	Travellers	Dutch	Detection of the plasmid-mediated colistin-resistance gene mcr-1 in faecal metagenomes of Dutch travellers
									WF3-7	mcr-1	—	plasmid	blaCTXM1G,blaCTXM9G	—	2015	Chickens	Shandong,China	A High Incidence of Escherichia coli Strains Co-harboring mcr-1 and blaNDM from Chickens
1049	6	4	14	16	24	5	14	CC155	M19242	mcr-1	—	plasmid		—	—	Clinical	Argentina	Molecular characteristics of mcr-1-carrying plasmids and new mcr-1 variant recovered from polyclonal clinical Escherichia coli from Argentina and Canada
1079	6	19	14	16	11	12	2		—	mcr-1	—	plasmid		—	2014-2015	Poultry industry chain	China	Comprehensive resistome analysis reveals the prevalence of NDM and MCR-1 in Chinese poultry production
1081	6	4	5	18	11	8	2		ZJ133	mcr-1	—	plasmid		—	2015	Clinical	Zhejiang, China	Prevalence, risk factors, outcomes, and molecular epidemiology of mcr-1-positive Enterobacteriaceae in patients and healthy adults from China: an epidemiological and clinical study
1112	10	11	5	10	8	1	2		M20	mcr-1	P	Plasmid		MDR	2015	Pork	Taiwan,China	Colistin resistance gene mcr-1 in Escherichia coli isolates from humans and retail meats, Taiwan
1114	10	27	5	10	12	1	2	CC1114	SYSU0225	mcr-1	P	plasmid		—	—	Human feces	China	High rates of human fecal carriage of mcr-1-positive multi-drug resistant Enterobacteriaceae isolates emerge in China in association with successful plasmid families
									ECMY2	mcr-1	—	plasmid		MDR	2015	Swine	China	Various sequence types of Escherichia coli co-harboring blaNDM-5 and mcr-1 genes from a commercial swine farm in China
									FS3Z6C	mcr-1	—	chromosome	blaCTX-M-65,blaTEM-1B	MDR	2012	Swine	Guangdong,China	Co-occurence of mcr-1 in the chromosome and IncHI2 plasmid: persistence of colistin resistance in escherichia coli
1140	83	23	164	181	80	1	42		S-492-1	mcr-1	—	plasmid		MDR	2011-2012	Boot swab	German	Environmental emission of multiresistant Escherichia coli carrying the colistin resistance gene mcr-1 from German swine farms
1158	18	3	17	6	5	5	4		CG60C.C1	mcr-1	—	plasmid		—	2012-2013	—	Vietnam	Zoonotic Transmission of mcr-1 Colistin Resistance Gene from Small-Scale Poultry Farms, Vietnam
1178	10	27	5	8	12	1	2	CC1114	ECMY9	mcr-1	—	Plasmid		MDR	2015	Swine	China	Various sequence types of Escherichia coli co-harboring blaNDM-5 and mcr-1 genes from a commercial swine farm in China
1193	14	14	10	200	17	7	10		GB049	mcr-1	—	plasmid	blaTEM-1	MDR	2016	Clinical	Guangzhou,China	Co-production of MCR-1 and NDM-1 by colistin-resistant Escherichia coli isolated from a healthy individual
									EB70	mcr-1	—	plasmid	blaCTX-M-199	MDR	2015-2016	Clinical	Zhejiang,China	enetic and functional characterization of blaCTX-M-199, a novel tazobactam and sulbactam resistance-encoding gene located in a conjugative mcr-1-bearing IncI2 plasmid
									SYSU0011	mcr-1	—	Plasmid	blaCTX-M-14	—	—	Human feces	China	High rates of human fecal carriage of mcr-1-positive multi-drug resistant Enterobacteriaceae isolates emerge in China in association with successful plasmid families
									EC70	mcr-1	—	plasmid	blaCTX-M-64, blaTEM-1	MDR	2016	Clinical(children)	Hangzhou,China	Colistin resistance gene mcr-1 in gut flora of children
									27COE18	mcr-1	—	plasmid	blaCTX-M-55	MDR	2014	Clinical	Yunnan,China	Prevalence of mcr-1 in Escherichia coli and Klebsiella pneumoniae recovered from bloodstream infections in China: a multicentre longitudinal study
1196	6	6	33	26	11	8	2		M06	mcr-1	P	plasmid		MDR	2013	Chicken	Taiwan	Colistin resistance gene mcr-1 in Escherichia coli isolates from humans and retail meats, Taiwan
									S-60-1	mcr-1	—	plasmid		MDR	2011-2012	Pig	German	Retrospective survey of mcr-1 and mcr-2 in German pig-fattening farms,2011–2012
									ZJ162	mcr-1	—	plasmid		—	2014	Clinical	Zhejiang, China	Prevalence, risk factors, outcomes, and molecular epidemiology of mcr-1-positive Enterobacteriaceae in patients and healthy adults from China: an epidemiological and clinical study
									M19241	mcr-1	—	plasmid		—	—	Clinical	Argentina	Molecular characteristics of mcr-1-carrying plasmids and new mcr-1 variant recovered from polyclonal clinical Escherichia coli from Argentina and Canada
1244	6	7	5	8	8	18	2	CC206	ZJ393	mcr-1	—	plasmid		—	2015	Clinical	Zhejiang, China	Prevalence, risk factors, outcomes, and molecular epidemiology of mcr-1-positive Enterobacteriaceae in patients and healthy adults from China: an epidemiological and clinical study
1249	6	23	5	16	24	18	6		14HE19	mcr-1	—	plasmid		—	2014	Clinical	Shenyang,China	Molecular epidemiology of colistin-resistant Enterobacteriaceae in inpatients and avian from China: high prevalence of mcr-negative Klebsiella pneumoniae
1251	6	27	4	10	8	8	6		PC11	mcr-1	—	plasmid		—	—	Chicken meat	Germany	Assessment of the occurrence of MCR producing Enterobacteriaceae in Swiss and imported poultry meat
1263	10	11	4	8	8	12	2	CC10	RA372.16	mcr-1	—	plasmid		—	2016	Clinical	Colombia	Genomic and Molecular Characterization of Clinical Isolates of Enterobacteriaceae Harboring mcr-1 in Colombia, 2002-2016
1286	10	174	4	8	8	8	2	CC10	GD720	mcr-1	—	plasmid		—	2016	Swine	Guangzhou,China	Complex dissemination of the diversifed mcr-1-harbouring plasmids in Escherichia coli of different sequence types
									R134.R78,R86,R96	mcr-1	—	plasmid		—	2012	Chicken	Shanghai,China	Rapid rise of the ESBL and mcr-1 genes in Escherichia coli of chicken origin in China, 2008–2014
									R62	mcr-1	—	plasmid		—	2014	Chicken	Sichuan,China	Rapid rise of the ESBL and mcr-1 genes in Escherichia coli of chicken origin in China, 2008–2014
1288	10	11	1	8	8	8	6	CC10	W12	mcr-1	—	Plasmid	blaKPC-288	MDR	2016	Clinical	France	MCR-1 and OXA-48 in vivo acquisition in KPC-producing Escherichia coli after colistin treatment
1290	10	189	4	8	8	2	2	CC10	13-21	mcr-1	N	Plasmid		—	2012	Chicken	Jiangsu,China	Colistin Resistance Gene mcr-1 and Its Variant in Escherichia coli Isolates from Chickens in China
1291	10	11	4	8	8	5	2	CC10	11-00752	mcr-1	—	Plasmid		—	2010	Cattle	France	mcr-1 is borne by highly diverse Escherichia coli isolates since 2004 in foodproducing animals in Europe
									29135	mcr-3	—	plasmid		MDR	2012	Bovine	France	Emergence of blaCTX-M-55 associated with fosA, rmtB and mcr gene variants in Escherichia coli from various animal species in France
									33905	mcr-3.2	—	plasmid	blaCTX-M-55	—	2012	Cattle	France	Epidemic spread of Escherichia coli ST744 isolates carrying mcr-3 and blaCTX-M-55 in cattle in France
1415	204	11	4	1	8	8	2	CC10	ZJ69	mcr-1	—	plasmid		—	2015	Clinical	Zhejiang,China	Prevalence, risk factors, outcomes, and molecular epidemiology of mcr-1-positive Enterobacteriaceae in patients and healthy adults from China: an epidemiological and clinical study
1421	8	7	1	8	8	8	2	CC46	SYSU0030	mcr-1	P	plasmid		—	—	Human feces	China	High rates of human fecal carriage of mcr-1-positive multi-drug resistant Enterobacteriaceae isolates emerge in China in association with successful plasmid families
1431	6	65	3	1	11	13	6		PF56	mcr-1	—	plasmid		MDR	—	Turkey meat	Germany	Assessment of the occurrence of MCR producing Enterobacteriaceae in Swiss and imported poultry meat
									3-30	mcr-1	P	plasmid		MDR	2015	Chicken	Anhui,China	Colistin Resistance Gene mcr-1 and Its Variant in Escherichia coli Isolates from Chickens in China
1437	10	27	5	8	8	1	2	CC1114	ECMY18	mcr-1	—	plasmid		MDR	2015	Swine	China	Various sequence types of Escherichia coli co-harboring blaNDM-5 and mcr-1 genes from a commercial swine farm in China
1485	92	231	87	96	70	58	2	CC648	EC63	mcr-1	—	plasmid		—	2016	Clinical(children)	Hangzhou,China	Colistin resistance gene mcr-1 in gut flora of children
1488	10	11	4	8	8	8	73	CC10	M17059	mcr-1	—	plasmid			—	Clinical	Argentina	Molecular characteristics of mcr-1-carrying plasmids and new mcr-1 variant recovered from polyclonal clinical Escherichia coli from Argentina and Canada
1560	62	100	1	31	5	5	99		E24	mcr-1	—	plasmid	blaCTX-M-14,blaTEM-1B	MDR	2016	Farming soil	Shandong,China	Occurrence and Genomic Characterization of ESBL-Producing, MCR-1-Harboring Escherichia coli in Farming Soil
1564	10	252	5	8	7	8	2		—	mcr-1	N	plasmid		—	2011	Turkey	—	Location of colistin resistance gene mcr-1 in Enterobacteriaceae from livestock and meat
									R50	mcr-1	—	plasmid		—	2010	Chicken	Shanghai,China	Rapid rise of the ESBL and mcr-1 genes in Escherichia coli of chicken origin in China, 2008–2014
1589	6	4	12	16	7	5	6		SYSU0050	mcr-1	P	plasmid	blaCTX-M-55	—	—	Human feces	China	High rates of human fecal carriage of mcr-1-positive multi-drug resistant Enterobacteriaceae isolates emerge in China in association with successful plasmid families
									GD28	mcr-1	—	plasmid		—	2015	Clinical	Guangdong,China	Prevalence, risk factors, outcomes, and molecular epidemiology of mcr-1-positive Enterobacteriaceae in patients and healthy adults from China: an epidemiological and clinical study
									R58	mcr-1	—	plasmid		—	2012	Chicken	Shanghai,China	Rapid rise of the ESBL and mcr-1 genes in Escherichia coli of chicken origin in China, 2008–2014
1615	6	263	12	1	20	13	7	CC23	11-00759	mcr-1	—	plasmid		MDR	2010	Cattle	France	mcr-1 is borne by highly diverse Escherichia coli isolates since 2004 in foodproducing animals in Europe
1638	10	11	4	12	8	45	2	CC10	QTR-2	mcr-1	—	Plasmid		MDR	2016	Water sources	Hangzhou,China	Occurrence of Plasmid- and Chromosome-encoded mcr-1 in Water-borne Enterobacteriaceae in China
									XXWL-4	mcr-1	—	chromosome		—	2016	Water sources	Hangzhou,China	Occurrence of Plasmid- and Chromosome-encoded mcr-1 in Water-borne Enterobacteriaceae in China
									EC72	mcr-1	—	plasmid	blaCTX-M-65	MDR	2016	Clinical (children)	Hangzhou,China	Colistin resistance gene mcr-1 in gut flora of children
									ZJ119	mcr-1	—	plasmid		—	2015	Clinical	Zhejiang,China	Prevalence, risk factors, outcomes, and molecular epidemiology of mcr-1-positive Enterobacteriaceae in patients and healthy adults from China: an epidemiological and clinical study
1642	6	4	5	18	11	8	6		18-71	mcr-1	N	plasmid		MDR	2015	Chicken	Liaoning,China	Colistin Resistance Gene mcr-1 and Its Variant in Escherichia coli Isolates from Chickens in China
									WJ1	mcr-3	N	plasmid		MDR	—	Pig	Shandong,China	Novel Plasmid-Mediated Colistin Resistance Gene mcr-3 in Escherichia coli
1684	10	11	5	10	7	8	2	CC10	SYSU0077	mcr-1	P	plasmid	blaCTX-M-14	—	—	Human feces	China	High rates of human fecal carriage of mcr-1-positive multi-drug resistant Enterobacteriaceae isolates emerge in China in association with successful plasmid families
									SU43-1	mct-1	N	plasmid	blaCTX-M-1	MDR	2015	Retail chicken meats	Japan	First Detection of an Escherichia coli Strain Harboring the mcr-1 Gene in Retail Domestic Chicken Meat in Japan
									ZJ1432	mcr-1	—	plasmid		—	2015	Clinical	Zhejiang,China	Prevalence, risk factors, outcomes, and molecular epidemiology of mcr-1-positive Enterobacteriaceae in patients and healthy adults from China: an epidemiological and clinical study
1716	10	27	4	8	8	8	164		SZM457-1	mcr-1	P	chromosome		MDR	2016	Pork	Asia	Genetic basis of chromosomally-encoded mcr-1 gene
1721	222	11	4	8	8	8	2	CC10	43396	mcr-3.2	—	plasmid	blaCTX-M-55	—	2016	Cattle	France	Epidemic spread of Escherichia coli ST744 isolates carrying mcr-3 and blaCTX-M-55 in cattle in France
1730	6	69	158	18	9	8	7		—	mcr-1	N	plasmid		—	2011-2013	Broiler	—	Location of colistin resistance gene mcr-1 in Enterobacteriaceae from livestock and meat
1788	10	7	4	1	8	18	2		ZJ134	mcr-1	—	plasmid		—	2014	Clinical	Zhejiang,China	Prevalence, risk factors, outcomes, and molecular epidemiology of mcr-1-positive Enterobacteriaceae in patients and healthy adults from China: an epidemiological and clinical study
1842	87	292	53	140	27	22	17		S-228-1	mcr-1	—	plasmid		MDR	2011-2012	Pig	German	Retrospective survey of mcr-1 and mcr-2 in German pig-fattening farms,2011–2012
1844	6	29	33	16	11	7	2		—	mcr-1	—	plasmid		—	2014-2015	Poultry industry chain	China	Comprehensive resistome analysis reveals the prevalence of NDM and MCR-1 in Chinese poultry production
1850	6	65	225	140	9	1	165		CF111	mcr-1	—	plasmid		MDR	—	Chicken meat	Brazil	Draft Genome Sequences of ColistinResistant MCR-1-Producing Escherichia coli ST1850 and ST74 Strains Isolated from Commercial Chicken Meat
2006	6	317	33	16	11	8	6		EC249	mcr-1	—	plasmid	blaTEM-1, blaKPC-2	MDR	2013	Clinical	Singarpore	mcr-1 in multidrug-resistant blaKPC-2 clinical Enterobacteriaceae isolates in Singapore
2016	6	23	32	88	9	26	7		CP85	mcr-1	—	plasmid	blaTEM-1,blaCTX-M-15	—	2016	Hospital sewage water	Beijing,China	Emergence of mcr-1 and carbapenemase genes in hospital sewage water in Beijing, China
2040	6	29	22	18	11	8	41		S-222-1	mcr-1	—	plasmid		MDR	2011-2012	Pig	German	Retrospective survey of mcr-1 and mcr-2 in German pig-fattening farms,2011–2012
2060	179	29	3	1	11	62	6		E38,E47,E43	mcr-1	—	chromosome	blaCTX-M-27,blaCTX-M-55	MDR	2016	Farming soil	Shandong,China	Occurrence and Genomic Characterization of ESBL-Producing, MCR-1-Harboring Escherichia coli in Farming Soil
2063	6	4	4	18	9	26	7		ERR1399398	mcr-1	N	Plasmid		—	—	Chicken meat	Denmark	High rates of human fecal carriage of mcr-1-positive multi-drug resistant Enterobacteriaceae isolates emerge in China in association with successful plasmid families
2067	6	95	3	18	11	122	2		S-142-2	mcr-1	—	Plasmid		MDR	2011-2012	Pig	German	Retrospective survey of mcr-1 and mcr-2 in German pig-fattening farms,2011–2012
2079	6	4	4	18	11	7	7		ERR1399423	mcr-1	P	Plasmid		—	—	Chicken meat	Netherlands	High rates of human fecal carriage of mcr-1-positive multi-drug resistant Enterobacteriaceae isolates emerge in China in association with successful plasmid families
									213	mcr-1	—	Plasmid	blaCTX-M-1, blaTEM-1B	MDR	2009	Retail chicken meat	Netherlands	Presence of mcr-1-positive Enterobacteriaceae in retail chicken meat but not in humans in the Netherlands since 2009
2085	20	323	41	43	5	32	2		13HE17	mcr-1	—	Plasmid		—	2013	Clinical	Jinan,China	Molecular epidemiology of colistin-resistant Enterobacteriaceae in inpatients and avian from China: high prevalence of mcr-negative Klebsiella pneumoniae
									14HE18	mcr-1	—	Plasmid		—	2014	Clinical	Tianjin,China	Molecular epidemiology of colistin-resistant Enterobacteriaceae in inpatients and avian from China: high prevalence of mcr-negative Klebsiella pneumoniae
									SZ02	mcr-1	—	Plasmid	blaCTX-M-1	MDR	2015	Clinical	Suzhou,China	Emergence of the mcr-1 colistin resistance gene in carbapenem-resistant Enterobacteriaceae
2115	8	7	1	8	8	5	6	CC46	—	mcr-1	—	Plasmid		—	2014-2015	Poultry industry chain	China	Comprehensive resistome analysis reveals the prevalence of NDM and MCR-1 in Chinese poultry production
2165	6	23	3	16	9	7	7		EC51	mcr-1	—	Plasmid	blaSHV-12	MDR	2015	Clinical	Italy	Emergence of the colistin resistance mcr-1 determinant in commensal Escherichia coli from residents of long-term-care facilities in Italy
2197	10	11	4	8	8	219	174		C6944	mcr-1	P	Plasmid	blaCMY-2	MDR	2013	Chicken	Tunisia	Emergence of plasmid-mediated colistin-resistance in CMY-2-producing Escherichia coli of lineage ST2197 in a Tunisian poultry farm
									C6947	mcr-1	P	Plasmid	blaCMY-3	MDR	2013	Chicken	Tunisia	Emergence of plasmid-mediated colistin-resistance in CMY-2-producing Escherichia coli of lineage ST2197 in a Tunisian poultry farm
2248	6	6	15	16	7	23	7		—	mcr-1	P	Plasmid	blaCMY-2	—	—	—	—
2309	271	26	39	25	5	31	19		—	mcr-1	P	Plasmid		—	2012	Broiler	—	Location of colistin resistance gene mcr-1 in Enterobacteriaceae from livestock and meat
2345	10	7	4	12	8	18	2		ZJ17794	mcr-1	—	Plasmid		—	2015	Clinical	Zhejiang,China	Prevalence, risk factors, outcomes, and molecular epidemiology of mcr-1-positive Enterobacteriaceae in patients and healthy adults from China: an epidemiological and clinical study
									18-65	mcr-1	P	Plasmid		—	2014	Chicken	Hubei,China	Colistin Resistance Gene mcr-1 and Its Variant in Escherichia coli Isolates from Chickens in China
									SZM334-1	mcr-1	P	chromosome		MDR	2016	Pork	Asia	Genetic basis of chromosomally-encoded mcr-1 gene
2373	35	37	27	25	4	5	73		EC2474	mcr-1	—	plasmid	blaCTX-M-15, blaCTX-M-55	MDR	—	Clinical	China	Coexistence of MCR-1 and NDM-1 in Clinical Escherichia coli Isolates
2439	21	37	27	6	5	5	4		ECMY11	mcr-1	—	plasmid		MDR	2015	Swine	China	Various sequence types of Escherichia coli co-harboring blaNDM-5 and mcr-1 genes from a commercial swine farm in China
2448	6	23	14	18	9	8	14		SZ01	mcr-1	—	plasmid	blaCTX-M-1	MDR	2014	Clinical	Suzhou,China	Emergence of the mcr-1 colistin resistance gene in carbapenem-resistant Enterobacteriaceae
2462	10	11	4	8	7	242	2	CC10	C1	mcr-1	—	plasmid		—	2015-2016	Chicken	Shangdong	A phage-like IncY plasmid carrying the mcr-1 gene in Escherichia coli from a pig farm in China
2491	10	11	4	8	7	8	2	CC10	1-30	mcr-1	P	plasmid	blaCTX-M Gr.1	MDR	2010	Chicken	Sichuan,China	Colistin Resistance Gene mcr-1 and Its Variant in Escherichia coli Isolates from Chickens in China
2505	6	41	12	1	20	13	7	CC23	SYSU0038	mcr-1	N	plasmid		—	—	Human feces	China	High rates of human fecal carriage of mcr-1-positive multi-drug resistant Enterobacteriaceae isolates emerge in China in association with successful plasmid families
									6BS21eCTX	mcr-1	—	plasmid	blaCTX-M-55	MDR	2016	Lettuce(retail)	China	Emergence of mcr-1 in Raoultella ornithinolytica and Escherichia coli from retail vegetables, China
2509	6	95	33	18	9	8	6		S-391-1	mcr-1	—	plasmid		MDR	2011-2012	Pig	German	Retrospective survey of mcr-1 and mcr-2 in German pig-fattening farms,2011–2012
									S-395-1	mcr-1	—	plasmid		MDR	2011-2012	Pig	German	Retrospective survey of mcr-1 and mcr-2 in German pig-fattening farms,2011–2012
									13HE2	mcr-1	—	plasmid		—	2013	Clinical	Guangzhou,China	Molecular epidemiology of colistin-resistant Enterobacteriaceae in inpatients and avian from China: high prevalence of mcr-negative Klebsiella pneumoniae
2599	267	6	5	26	9	13	98		ZJ299	mcr-1	—	plasmid		—	2015	Clinical	China	Prevalence, risk factors, outcomes, and molecular epidemiology of mcr-1-positive Enterobacteriaceae in patients and healthy adults from China: an epidemiological and clinical study
									15-12	mcr-1	N	plasmid		MDR	2015	Chicken	Jiangsu,China	Colistin Resistance Gene mcr-1 and Its Variant in Escherichia coli Isolates from Chickens in China
2690	6	11	4	8	258	8	2	CC48	CT48C.G2	mcr-1	—	plasmid		—	2012-2013	—	Vietman	Zoonotic Transmission of mcr-1 Colistin Resistance Gene from Small-Scale Poultry Farms, Vietnam
2705	10	11	4	10	7	8	2	CC10	SYSU0021	mcr-1	P	plasmid		—	—	Human feces	China	High rates of human fecal carriage of mcr-1-positive multi-drug resistant Enterobacteriaceae isolates emerge in China in association with successful plasmid families
									ZJ89,ZJ167	mcr-1	—	plasmid		—	2014	Clinical	Zhejiang,China	Prevalence, risk factors, outcomes, and molecular epidemiology of mcr-1-positive Enterobacteriaceae in patients and healthy adults from China: an epidemiological and clinical study
									SZH29-1	mcr-1	P	chromosome		MDR	2016	Human	Asia	Genetic basis of chromosomally-encoded mcr-1 gene
2732	46	26	208	6	5	16	4		C2	mcr-1	—	plasmid		—	2015-2016	Chicken	Shangdong,China	A phage-like IncY plasmid carrying the mcr-1 gene in Escherichia coli from a pig farm in China
2847	6	266	83	24	1	1	2		PK103	mcr-1	—	plasmid		—	2016	Broilers	Pakistan	Discovery of a mcr-1-bearing plasmid in commensal colistin-resistant Escherichia coli from healthy broilers in Faisalabad, Pakistan
									C5	mcr-1	—	plasmid		—	2015-2016	Chicken	Shandong,China	A phage-like IncY plasmid carrying the mcr-1 gene in Escherichia coli from a pig farm in China
2913	6	7	5	1	179	18	2		SYSU0070	mcr-1	P	plasmid		—	—	Human feces	China	High rates of human fecal carriage of mcr-1-positive multi-drug resistant Enterobacteriaceae isolates emerge in China in association with successful plasmid families
2930	6	408	5	1	179	18	2	CC206	30271	mcr-1	—	plasmid		MDR	2012	Bovine	French	Emergence of blaCTX-M-55 associated with fosA, rmtB and mcr gene variants in Escherichia coli from various animal species in France
2936	10	11	4	8	8	2	2	CC10	SYSU0219	mcr-1	P	plasmid		—	—	Human feces	China	High rates of human fecal carriage of mcr-1-positive multi-drug resistant Enterobacteriaceae isolates emerge in China in association with successful plasmid families
2967	6	7	4	8	8	257	2		EC71	mcr-1	—	plasmid		—	2016	Clinical (children)	China	Colistin resistance gene mcr-1 in gut flora of children
2973	6	95	158	56	11	8	41		20HAE28	mcr-1	—	plasmid		—	2012	Clinical	Liaoning,China	Prevalence of mcr-1 in Escherichia coli and Klebsiella pneumoniae recovered from bloodstream infections in China: a multicentre longitudinal study
									14HE20	mcr-1	—	plasmid		—	2014	Clinical	Shenyang,China	Molecular epidemiology of colistin-resistant Enterobacteriaceae in inpatients and avian from China: high prevalence of mcr-negative Klebsiella pneumoniae
									WF5-23,WF5-27	mcr-1	—	plasmid	blaCTXM9G	MDR	2015	Chicken	Shandong,China	A High Incidence of Escherichia coli Strains Co-harboring mcr-1 and blaNDM from Chickens
3014	303	41	1	8	8	8	6		—	mcr-1	—	plasmid		—	2016	Dog food (Imported food)	UK	Imported food and feed as contributors to the introduction of plasmid-mediated colistin-resistant Enterobacteriaceae to a ‘low prevalence’ country
									EC11	mcr-1	—	plasmid	blaTEM-1B	MDR	2016	Farming soil	Shandong,China	Occurrence and Genomic Characterization of ESBL-Producing, MCR-1-Harboring Escherichia coli in Farming Soil
									EC2	mcr-1	—	plasmid		MDR	2013	Pig	Malaysia	Emergence of mcr-1-mediated colistin resistance in Escherichia coli in Malaysia
									R31	mcr-1	—	plasmid		—	2012	Chicken	Sichuan,China	Rapid rise of the ESBL and mcr-1 genes in Escherichia coli of chicken origin in China, 2008–2014
3028	10	11	4	8	8	13	19	CC10	19COE11	mcr-1	—	plasmid		—	2013	Clinical	Shanxi,China	Prevalence of mcr-1 in Escherichia coli and Klebsiella pneumoniae recovered from bloodstream infections in China: a multicentre longitudinal study
3044	10	11	5	91	8	7	2		9-34	mcr-1	N	plasmid	blaCTX-M Gr.9	MDR	2013	Chicken	Sichuan,China	Colistin Resistance Gene mcr-1 and Its Variant in Escherichia coli Isolates from Chickens in China
3054	6	4	33	26	11	8	2	CC5866	GD44	mcr-1	—	plasmid		—	2015	Clinical	Guangdong,China	Prevalence, risk factors, outcomes, and molecular epidemiology of mcr-1-positive Enterobacteriaceae in patients and healthy adults from China: an epidemiological and clinical study
3056	62	418	308	25	166	16	19		RB634	mcr-1	—	plasmid		—	2013	Clinical	Colombia	Genomic and Molecular Characterization of Clinical Isolates of Enterobacteriaceae Harboring mcr-1 in Colombia, 2002-2016
3088	222	11	4	8	8	8	17	CC10	XX-22569	mcr-1	—	plasmid		—	2004	Cattle	Italy	mcr-1 is borne by highly diverse Escherichia coli isolates since 2004 in foodproducing animals in Europe
3133	10	4	14	16	24	8	14	CC155	9-57	mcr-1	N	plasmid		MDR	2013	Chicken	Sichuan,China	Colistin Resistance Gene mcr-1 and Its Variant in Escherichia coli Isolates from Chickens in China
3176	85	88	78	29	59	58	73		15451-2	mcr-1	—	plasmid		—	2015	Clinical(infant)	Hangzhou,China	Detection of Colistin Resistance Gene mcr-1 in Hypervirulent Klebsiella pneumoniae and Escherichia coli Isolates from an Infant with Diarrhea in China
3188	6	23	33	1	7	8	156		—	mcr-1	—	plasmid		—	—	Clinical	—	Emergence of colistin-resistant bacteria in humans without colistin usage: a new worry and cause for vigilance
3234	6	19	270	26	11	8	7		1	mcr-1	—	plasmid		—	2003-2016	Swine	United States	Prevalence of mcr-1 in US Food-Animal Cecal Contents
									—	mcr-1	—	plasmid		—	—	Pig	United States	Complete Genome Sequence of a Colistin Resistance mcr-1 Gene-Bearing Escherichia coli Strain from the United States
3331	6	11	4	1	8	8	2	CC48	ECMY17	mcr-1	—	plasmid		MDR	2015	Swine	China	Various sequence types of Escherichia coli co-harboring blaNDM-5 and mcr-1 genes from a commercial swine farm in China
3481	8	99	5	91	8	7	2		8-64	mcr-1	P	plasmid		MDR	2011	Chicken	Sichuan,China	Colistin Resistance Gene mcr-1 and Its Variant in Escherichia coli Isolates from Chickens in China
3489	136	7	4	8	8	8	2		13AE26	mcr-1	—	plasmid		—	2013	Healthy chicken	Jinan,China	Molecular epidemiology of colistin-resistant Enterobacteriaceae in inpatients and avian from China: high prevalence of mcr-negative Klebsiella pneumoniae
									EC2_1	mcr-1	—	plasmid		MDR	2013	Chicken	Malaysia	Emergence of mcr-1-mediated colistin resistance in Escherichia coli in Malaysia
3519	6	8	32	159	9	23	7		PF61	mcr-1	—	plasmid		MDR	—	Chicken meat	Germany	Assessment of the occurrence of MCR producing Enterobacteriaceae in Swiss and imported poultry meat
3546	10	11	57	8	8	8	20		GD819	mcr-1	—	plasmid		—	2016	Swine	Guangzhou, China	Complex dissemination of the diversifed mcr-1-harbouring plasmids in Escherichia coli of different sequence types
3628	10	11	351	8	8	8	2	CC10	CQ10	mcr-1	—	plasmid		MDR	—	Pig	China	Characterisation of multidrug-resistant Shiga toxin-producing Escherichia coli cultured from pigs in China: co-occurrence of extended-spectrum β-lactamase- and mcr-1-encoding genes on plasmids
3640	6	23	3	16	9	8	6		VT55363	mcr-1	N	plasmid		—	—	Chicken	South Africa	Colistin resistance gene mcr-1 in avian pathogenic Escherichia coli in South Africa
3714	6	4	14	402	24	8	14	CC155	ZJ101	mcr-1	—	plasmid		—	2015	Clinical	Zhejiang,China	Prevalence, risk factors, outcomes, and molecular epidemiology of mcr-1-positive Enterobacteriaceae in patients and healthy adults from China: an epidemiological and clinical study
3933	261	506	372	31	5	5	4		CZ11	mcr-3	—	plasmid	blaTEM-1B	MDR	2015	Household pig	Shandong, China	Occurrence of the mobile colistin resistance gene mcr-3 in Escherichia coli from household pigs in rural areas
									LZ11	mcr-3	—	plasmid	blaTEM-1B	MDR	2015	Household pig	Shandong, China	Occurrence of the mobile colistin resistance gene mcr-3 in Escherichia coli from household pigs in rural areas
3944	10	11	4	8	179	8	2	CC10	EC62	mcr-1	—	plasmid		—	—	Clinical(children)	Hangzhou,China	Colistin resistance gene mcr-1 in gut flora of children
									ZJ1364	mcr-1	—	plasmid		—	2012	Clinical	Zhejiang,China	Prevalence, risk factors, outcomes, and molecular epidemiology of mcr-1-positive Enterobacteriaceae in patients and healthy adults from China: an epidemiological and clinical study
									12-36	mcr-1	P	plasmid		—	2014	Chicken	Sichuan,China	Colistin Resistance Gene mcr-1 and Its Variant in Escherichia coli Isolates from Chickens in China
3987	6	514	4	8	8	8	2	CC48	SYSU0083	mcr-1	P	plasmid	blaCTX-M-14	—	—	Human feces	China	High rates of human fecal carriage of mcr-1-positive multi-drug resistant Enterobacteriaceae isolates emerge in China in association with successful plasmid families
4014	43	41	378	18	11	7	6	CC101	ZJ250,ZJ1323	mcr-1	—	plasmid		—	2015	Clinical	Zhejiang,China	Prevalence, risk factors, outcomes, and molecular epidemiology of mcr-1-positive Enterobacteriaceae in patients and healthy adults from China: an epidemiological and clinical study
4015	348	11	125	8	7	8	2		—	mcr-1	—	plasmid		—	—	Food products	China	Molecular Characterization of Escherichia coli Isolates Carrying mcr-1, fosA3, and Extended-Spectrum--Lactamase Genes from Food Samples in China
4082	6	11	4	8	78	8	2		ZJ1682	mcr-1	—	plasmid		—	2015	Clinical	Zhejiang,China	Prevalence, risk factors, outcomes, and molecular epidemiology of mcr-1-positive Enterobacteriaceae in patients and healthy adults from China: an epidemiological and clinical study
4162	6	4	14	16	24	2	14	CC155	S2.14	mcr-1	—	plasmid		MDR	2013	Chicken	Malaysia	Complete genome sequencing revealed novel genetic contexts of the mcr-1 gene in Escherichia coli strains
4204	24	11	4	8	8	8	73	CC10	SYSU0015	mcr-1	P	plasmid		—	—	Human feces	China	High rates of human fecal carriage of mcr-1-positive multi-drug resistant Enterobacteriaceae isolates emerge in China in association with successful plasmid families
									GD12	mcr-1	—	plasmid		—	2015	Clinical	Guangdong,China	Prevalence, risk factors, outcomes, and molecular epidemiology of mcr-1-positive Enterobacteriaceae in patients and healthy adults from China: an epidemiological and clinical study
4398	9	23	64	18	11	7	6	CC642	S-105-1	mcr-1	—	plasmid		MDR	2011-2012	Pig	German	Retrospective survey of mcr-1 and mcr-2 in German pig-fattening farms,2011–2012
4419	376	204	374	319	136	40	307		CF132	mcr-1	—	plasmid	blaCTX-M-8	MDR	2016	Chicken	South America	Chicken Meat as Reservoir of Colistin-Resistant Escherichia coli Carrying mcr-1 Genes in South America
4429	112	11	5	8	8	8	86		ECMY16	mcr-1	—	plasmid		MDR	2015	Swine	China	Various sequence types of Escherichia coli co-harboring blaNDM-5 and mcr-1 genes from a commercial swine farm in China
4463	10	27	5	10	8	8	14		ECMY13	mcr-1	—	plasmid		MDR	2015	Swine	China	Various sequence types of Escherichia coli co-harboring blaNDM-5 and mcr-1 genes from a commercial swine farm in China
4512	6	282	230	1	8	8	311		—	mcr-1	N	plasmid		—	2011-2013	Broiler	—	Location of colistin resistance gene mcr-1 in Enterobacteriaceae from livestock and meat
4656	6	11	4	8	8	18	2	CC48	GD815	mcr-1	—	plasmid		—	2016	Swine	Guangzhou, China	Complex dissemination of the diversifed mcr-1-harbouring plasmids in Escherichia coli of different sequence types
									ECMY5	mcr-1	—	plasmid		MDR	2015	Swine	China	Various sequence types of Escherichia coli co-harboring blaNDM-5 and mcr-1 genes from a commercial swine farm in China
4683	9	65	5	18	11	8	326		2SK1	mcr-1	—	plasmid	blaCTX-M-65	—	2014	Vegetable	Vietnam	Occurrence of the Plasmid-Borne mcr-1 Colistin Resistance Gene in Extended-Spectrum--Lactamase-Producing Enterobacteriaceae in River Water and Imported Vegetable Samples in Switzerland
4985	6	95	33	26	11	25	2		ZJ213	mcr-1	—	plasmid		—	2015	Clinical	Zhejiang,China	Prevalence, risk factors, outcomes, and molecular epidemiology of mcr-1-positive Enterobacteriaceae in patients and healthy adults from China: an epidemiological and clinical study
5228	123	23	15	102	9	73	6		ZJ992	mcr-1	—	plasmid		—	2014	Clinical	Zhejiang,China	Prevalence, risk factors, outcomes, and molecular epidemiology of mcr-1-positive Enterobacteriaceae in patients and healthy adults from China: an epidemiological and clinical study
5229	43	41	15	18	11	7	44	CC101	ZJ296	mcr-1	—	plasmid		—	2014	Clinical	Zhejiang,China	Prevalence, risk factors, outcomes, and molecular epidemiology of mcr-1-positive Enterobacteriaceae in patients and healthy adults from China: an epidemiological and clinical study
									R32	mcr-1	—	plasmid		—	2014	Chicken	Shandong,China	Rapid rise of the ESBL and mcr-1 genes in Escherichia coli of chicken origin in China, 2008–2014
5281	87	4	5	140	1	187	2		S-30-1	mcr-1	—	plasmid	blaCTX-M-1	MDR	2011-2012	Manure	German	Environmental emission of multiresistant Escherichia coli carrying the colistin resistance gene mcr-1 from German swine farms
5542	6	11	4	8	8	8	194	CC48	8-33	mcr-1	N	plasmid		MDR	2011	Chicken	Hubei,China	Colistin Resistance Gene mcr-1 and Its Variant in Escherichia coli Isolates from Chickens in China
5614	6	6	5	16	11	26	6		XX-27676	mcr-1	—	plasmid		—	2006	Pig	France	mcr-1 is borne by highly diverse Escherichia coli isolates since 2004 in foodproducing animals in Europe
5625	10	7	4	10	12	8	86		SZM584-1	mcr-1	P	chromosome		MDR	2016	Pork	Asia	Genetic basis of chromosomally-encoded mcr-1 gene
5702	6	95	3	18	9	8	2		RYU2912C-1	mcr-1	N	plasmid	blaSHV-14, blaTEM-1	—	2016	Clinical	Japan	Emergence of a colistin-resistant Escherichia coli clinical isolate harboring mcr-1 in Japan
									ZJ148	mcr-1	—	plasmid		—	2015	Clinical	Zhejiang, China	Prevalence, risk factors, outcomes, and molecular epidemiology of mcr-1-positive Enterobacteriaceae in patients and healthy adults from China: an epidemiological and clinical study
5815	35	132	2	27	37	5	39		18-67	mcr-1	P	plasmid		—	2015	Chicken	Nixia, China	Colistin Resistance Gene mcr-1 and Its Variant in Escherichia coli Isolates from Chickens in China
5865	43	4	15	18	11	7	6	CC101	18-69	mcr-1	P	plasmid	blaCTX-M Gr.9	MDR	2015	Chicken	Heilongjiang, China	Colistin Resistance Gene mcr-1 and Its Variant in Escherichia coli Isolates from Chickens in China
5866	6	4	33	26	11	8	6		GD35	mcr-1	—	plasmid		—	2015	Clinical	Guangdong, China	Prevalence, risk factors, outcomes, and molecular epidemiology of mcr-1-positive Enterobacteriaceae in patients and healthy adults from China: an epidemiological and clinical study
5879	92	4	87	96	462	58	2	CC648	18-66	mcr-1	N	plasmid	blaCTX-M Gr.9	MDR	2014	Chicken	Hubei, China	Colistin Resistance Gene mcr-1 and Its Variant in Escherichia coli Isolates from Chickens in China
5909	6	11	4	8	8	8	414	CC48	3-34	mcr-1	P	plasmid	blaCTX-M Gr.9	MDR	2014	Chicken	Jiangsu, China	Colistin Resistance Gene mcr-1 and Its Variant in Escherichia coli Isolates from Chickens in China
6050	6	11	4	8	8	8	86	CC48	18-21	mcr-1	P	plasmid	blaCTX-M Gr.1	MDR	2013	Chicken	Hubei, China	Colistin Resistance Gene mcr-1 and Its Variant in Escherichia coli Isolates from Chickens in China
6387	6	11	4	671	7	8	6		—	mcr-1	—	plasmid		—	2014-2015	Poultry industry chain	China	Comprehensive resistome analysis reveals the prevalence of NDM and MCR-1 in Chinese poultry production
6388	43	41	15	90	11	8	457		—	mcr-1	—	plasmid		—	2014-2015	Poultry industry chain	China	Comprehensive resistome analysis reveals the prevalence of NDM and MCR-1 in Chinese poultry production
6395	10	27	5	10	8	18	2		PK110	mcr-1	—	plasmid		—	2017	Broilers	Pakistan	Discovery of a mcr-1-bearing plasmid in commensal colistin-resistant Escherichia coli from healthy broilers in Faisalabad, Pakistan
6397	101	88	4	108	26	79	2		—	mcr-1	—	plasmid		—	2014-2015	Poultry industry chain	China	Comprehensive resistome analysis reveals the prevalence of NDM and MCR-1 in Chinese poultry production
6414	6	95	4	674	7	7	7		—	mcr-1	—	plasmid		—	2014-2015	Poultry industry chain	China	Comprehensive resistome analysis reveals the prevalence of NDM and MCR-1 in Chinese poultry production
6453	10	11	4	8	8	8	17	CC10	P22,P27	mcr-1	—	plasmid	blaTEM-1	MDR	2016	Pig	Portugal	High Rate of MCR-1–Producing Escherichia coli and Klebsiella pneumoniae among Pigs, Portugal
6627	215	7	4	8	12	8	2		RA229.16	mcr-1	—	plasmid		—	2016	Clinical	Colombia	Genomic and Molecular Characterization of Clinical Isolates of Enterobacteriaceae Harboring mcr-1 in Colombia, 2002-2016
6756	136	7	4	8	561	8	2		E4	mcr-1	—	chromosome	blaCTX-M-27	MDR	2016	Farming soil	Shandong,China	Occurrence and Genomic Characterization of ESBL-Producing, MCR-1-Harboring Escherichia coli in Farming Soil
									M15049	mcr-1	—	plasmid		—	—	Clinical	Argentina	Molecular characteristics of mcr-1-carrying plasmids and new mcr-1 variant recovered from polyclonal clinical Escherichia coli from Argentina and Canada
									BJ34	mcr-1	—	plasmid	blaTEM-1	—	2016	Hospital sewage water	Beijing,China	Emergence of mcr-1 and carbapenemase genes in hospital sewage water in Beijing, China
7029	4	2	2	4	4	4	83		R4278	mcr-4	—	plasmid	blaTEM-1B	—	2015-2016	Pig	Belgium	Novel plasmid-mediated colistin resistance mcr-4 gene in Salmonella and Escherichia coli, Italy 2013, Spain and Belgium, 2015 to 2016
7060	6	4	5	16	24	1	14		S51	mcr-1	P	chromosome		—	2015	Poultry meat	Switzerland	Genetic basis of chromosomally-encoded mcr-1 gene
7122	623	11	4	12	8	45	2	CC10	BJ36,BJ37	mcr-1	—	plasmid	blaTEM-1	—	2016	Hospital sewage water	Beijing,China	Emergence of mcr-1 and carbapenemase genes in hospital sewage water in Beijing, China
7278	6	11	304	10	7	7	6		TUM17668	mcr-1.5	—	plasmid	blaCTX-M-8	—	2016	Clinical	Japan	Spread of mcr-1.5 in the community: an emerging threat
7314	6	11	4	249	8	8	2	CC48	FS13Z2S	mcr-1	—	chromosome	blaCTX-M-65	MDR	2012	Swine	Guangdong, China	Co-occurence of mcr-1 in the chromosome and IncHI2 plasmid: persistence of colistin resistance in escherichia coli
7539	719	4	12	1	20	13	7	CC23	SMEc189	mcr-1	—	plasmid		—	2017	Clinical	Sapporo, Japan	Isolation of an mcr-1–harboring Escherichia coli from a human clinical setting in Sapporo, Japan
7576	12	58	54	344	1	583	47		41917	mcr-3.2	—	plasmid	blaCTX-M-55	—	2015	Cattle		Epidemic spread of Escherichia coli ST744 isolates carrying mcr-3 and blaCTX-M-55 in cattle in France
note: P: “positive”; N: “negative”; —: “data not sure”
